# Supplementary material for: Connecting signaling and metabolic pathways in EGF receptor-mediated oncogenesis of glioblastoma
Source: PLoS Comput Biol. 2019 Aug 6;15(8):e1007090. doi: 10.1371/journal.pcbi.1007090 (PMC6684045; doi:10.1371/journal.pcbi.1007090)
Supplement: S1 File — (XLSX) [file pcbi.1007090.s012.xlsx]

## Sheet: CALM2
Signaling pathway name	Path score	Signaling end	S	PPI	PPI	PPI	M	Metabolic end	Z score of path	Metabolic pathway name
RAS_PATHWAY	4.75799e-06	;S;	;CALM2;	;HSP90AA1;	;FKBP4;	;FOXO3;	;PGK1;	;M;	2.24214	Glycolysis_Gluconeogenesis
RAS_PATHWAY	8.4027e-08	;S;	;CALM2;	;HSP90AA1;	;HSPA8;	;PSMA2;	;PSMD2;	;M;	3.69249	N-Glycan_biosynthesis
RAS_PATHWAY	9.27542e-05	;S;	;CALM2;	;EGFR;	;STAT3;	;NDUFA13;	;NDUFA2;	;M;	ONEPATH	Oxidative_phosphorylation
RAS_PATHWAY	1.14036e-05	;S;	;CALM2;	;EGFR;	;HSP90AA1;	;APP;	;HSD17B10;	;M;	1	Valine_leucine_and_isoleucine_degradation
RAS_PATHWAY	7.38091e-06	;S;	;CALM2;	;CSNK2A1;	;EIF3H;	;EIF4G2;		;M;	3.61232	Caffeine_metabolism
RAS_PATHWAY	7.38091e-06	;S;	;CALM2;	;CSNK2A1;	;EIF3H;	;EIF4G2;		;M;	3.61232	Drug_metabolism_other_enzymes
RAS_PATHWAY	1.28409e-05	;S;	;CALM2;	;EGFR;	;STAT3;	;NDUFA13;		;M;	2.98818	Oxidative_phosphorylation
RAS_PATHWAY	9.98342e-06	;S;	;CALM2;	;EGFR;	;HSP90AA1;	;POLR2E;		;M;	4.99342	Purine_metabolism
RAS_PATHWAY	9.98342e-06	;S;	;CALM2;	;EGFR;	;HSP90AA1;	;POLR2E;		;M;	4.99342	Pyrimidine_metabolism
RAS_PATHWAY	0.000250794	;S;	;CALM2;	;EGFR;	;PIK3C2B;			;M;	8.0622	Inositol_phosphate_metabolism
RAS_PATHWAY	0.000157531	;S;	;CALM2;	;EGFR;	;PLCG1;			;M;	18.6278	Inositol_phosphate_metabolism
EGFR_PATHWAY	1.17434e-06	;S;	;CAMK2D;	;CALM2;	;EGFR;	;GRB2;	;CAD;	;M;	1.28808	Alanine_aspartate_and_glutamate_metabolism
EGFR_PATHWAY	1.2593e-06	;S;	;CAMK2D;	;CALM2;	;EGFR;	;SHC1;	;CAD;	;M;	1.45215	Alanine_aspartate_and_glutamate_metabolism
MAP_KINASE_PATHWAY	2.98331e-06	;S;	;CACNA1C;	;CALM2;	;EGFR;	;GRB2;	;CAD;	;M;	0.900797	Alanine_aspartate_and_glutamate_metabolism
MAP_KINASE_PATHWAY	3.19913e-06	;S;	;CACNA1C;	;CALM2;	;EGFR;	;SHC1;	;CAD;	;M;	1.0847	Alanine_aspartate_and_glutamate_metabolism
WNT_PATHWAY	1.17434e-06	;S;	;CAMK2D;	;CALM2;	;EGFR;	;GRB2;	;CAD;	;M;	1.28808	Alanine_aspartate_and_glutamate_metabolism
WNT_PATHWAY	1.2593e-06	;S;	;CAMK2D;	;CALM2;	;EGFR;	;SHC1;	;CAD;	;M;	1.45215	Alanine_aspartate_and_glutamate_metabolism
AKT_PATHWAY	3.45474e-06	;S;	;KRAS;	;CALM2;	;EGFR;	;CAV1;	;PTGS2;	;M;	1.41411	Arachidonic_acid_metabolism
AKT_PATHWAY	4.22741e-07	;S;	;SYK;	;CALM2;	;EGFR;	;CAV1;	;PTGS2;	;M;	4.4228	Arachidonic_acid_metabolism
EGFR_PATHWAY	1.38398e-05	;S;	;CAMK2D;	;CALM2;	;EGFR;	;CAV1;	;PTGS2;	;M;	ONEPATH	Arachidonic_acid_metabolism
EGFR_PATHWAY	3.45474e-06	;S;	;KRAS;	;CALM2;	;EGFR;	;CAV1;	;PTGS2;	;M;	1.41411	Arachidonic_acid_metabolism
MAP_KINASE_PATHWAY	1.50825e-05	;S;	;CACNA1C;	;CALM2;	;EGFR;	;CAV1;	;PTGS2;	;M;	ONEPATH	Arachidonic_acid_metabolism
MAP_KINASE_PATHWAY	3.45474e-06	;S;	;KRAS;	;CALM2;	;EGFR;	;CAV1;	;PTGS2;	;M;	1.41411	Arachidonic_acid_metabolism
NFKB_PATHWAY	3.58502e-06	;S;	;REL;	;CALM2;	;EGFR;	;CAV1;	;PTGS2;	;M;	1.41372	Arachidonic_acid_metabolism
NFKB_PATHWAY	4.22741e-07	;S;	;SYK;	;CALM2;	;EGFR;	;CAV1;	;PTGS2;	;M;	4.4228	Arachidonic_acid_metabolism
RAS_PATHWAY	3.45474e-06	;S;	;KRAS;	;CALM2;	;EGFR;	;CAV1;	;PTGS2;	;M;	1.41411	Arachidonic_acid_metabolism
RAS_PATHWAY	3.58502e-06	;S;	;REL;	;CALM2;	;EGFR;	;CAV1;	;PTGS2;	;M;	1.41372	Arachidonic_acid_metabolism
WNT_PATHWAY	1.38398e-05	;S;	;CAMK2D;	;CALM2;	;EGFR;	;CAV1;	;PTGS2;	;M;	ONEPATH	Arachidonic_acid_metabolism
MAP_KINASE_PATHWAY	0.000120278	;S;	;CACNA1C;	;CALM2;	;IQGAP1;	;RAC1;	;NOS2;	;M;	ONEPATH	Arginine_and_proline_metabolism
AKT_PATHWAY	9.01727e-07	;S;	;EGFR;	;CALM2;	;CSNK2A1;	;EIF3H;	;EIF4G2;	;M;	2.23801	Caffeine_metabolism
AKT_PATHWAY	3.35854e-05	;S;	;INSR;	;CALM2;	;CSNK2A1;	;EIF3H;	;EIF4G2;	;M;	1.43995	Caffeine_metabolism
AKT_PATHWAY	0.000109211	;S;	;KRAS;	;CALM2;	;CSNK2A1;	;EIF3H;	;EIF4G2;	;M;	1	Caffeine_metabolism
EGFR_PATHWAY	0.000116183	;S;	;CAMK2D;	;CALM2;	;CSNK2A1;	;EIF3H;	;EIF4G2;	;M;	1	Caffeine_metabolism
EGFR_PATHWAY	9.01727e-07	;S;	;EGFR;	;CALM2;	;CSNK2A1;	;EIF3H;	;EIF4G2;	;M;	2.23801	Caffeine_metabolism
EGFR_PATHWAY	0.000109211	;S;	;KRAS;	;CALM2;	;CSNK2A1;	;EIF3H;	;EIF4G2;	;M;	1	Caffeine_metabolism
MAP_KINASE_PATHWAY	0.000126615	;S;	;CACNA1C;	;CALM2;	;CSNK2A1;	;EIF3H;	;EIF4G2;	;M;	1	Caffeine_metabolism
MAP_KINASE_PATHWAY	9.01727e-07	;S;	;EGFR;	;CALM2;	;CSNK2A1;	;EIF3H;	;EIF4G2;	;M;	2.23801	Caffeine_metabolism
MAP_KINASE_PATHWAY	0.000109211	;S;	;KRAS;	;CALM2;	;CSNK2A1;	;EIF3H;	;EIF4G2;	;M;	1	Caffeine_metabolism
NFKB_PATHWAY	1.67e-05	;S;	;REL;	;CALM2;	;CSNK2A1;	;EIF3H;	;EIF4G2;	;M;	1.15544	Caffeine_metabolism
RAS_PATHWAY	9.01727e-07	;S;	;EGFR;	;CALM2;	;CSNK2A1;	;EIF3H;	;EIF4G2;	;M;	2.23801	Caffeine_metabolism
RAS_PATHWAY	3.35854e-05	;S;	;INSR;	;CALM2;	;CSNK2A1;	;EIF3H;	;EIF4G2;	;M;	1.43995	Caffeine_metabolism
RAS_PATHWAY	0.000109211	;S;	;KRAS;	;CALM2;	;CSNK2A1;	;EIF3H;	;EIF4G2;	;M;	1	Caffeine_metabolism
RAS_PATHWAY	0.000101198	;S;	;RALA;	;CALM2;	;CSNK2A1;	;EIF3H;	;EIF4G2;	;M;	1	Caffeine_metabolism
RAS_PATHWAY	1.67e-05	;S;	;REL;	;CALM2;	;CSNK2A1;	;EIF3H;	;EIF4G2;	;M;	1.15544	Caffeine_metabolism
WNT_PATHWAY	0.000116183	;S;	;CAMK2D;	;CALM2;	;CSNK2A1;	;EIF3H;	;EIF4G2;	;M;	1	Caffeine_metabolism
EGFR_PATHWAY	2.45251e-07	;S;	;CAMK2D;	;CALM2;	;HSP90AA1;	;CHEK1;	;DNMT1;	;M;	4.66316	Cysteine_and_methionine_metabolism
MAP_KINASE_PATHWAY	3.24475e-05	;S;	;CACNA1C;	;CALM2;	;DDX5;	;HDAC1;	;DNMT1;	;M;	ONEPATH	Cysteine_and_methionine_metabolism
WNT_PATHWAY	2.45251e-07	;S;	;CAMK2D;	;CALM2;	;HSP90AA1;	;CHEK1;	;DNMT1;	;M;	4.66316	Cysteine_and_methionine_metabolism
EGFR_PATHWAY	9.83986e-06	;S;	;CAMK2D;	;CALM2;	;HSP90AA1;	;STUB1;	;CYP3A4;	;M;	1.41421	Drug_metabolism_cytochrome_P450
WNT_PATHWAY	9.83986e-06	;S;	;CAMK2D;	;CALM2;	;HSP90AA1;	;STUB1;	;CYP3A4;	;M;	1.41421	Drug_metabolism_cytochrome_P450
AKT_PATHWAY	9.01727e-07	;S;	;EGFR;	;CALM2;	;CSNK2A1;	;EIF3H;	;EIF4G2;	;M;	2.23801	Drug_metabolism_other_enzymes
AKT_PATHWAY	3.35854e-05	;S;	;INSR;	;CALM2;	;CSNK2A1;	;EIF3H;	;EIF4G2;	;M;	1.43995	Drug_metabolism_other_enzymes
AKT_PATHWAY	0.000109211	;S;	;KRAS;	;CALM2;	;CSNK2A1;	;EIF3H;	;EIF4G2;	;M;	1	Drug_metabolism_other_enzymes
EGFR_PATHWAY	9.83986e-06	;S;	;CAMK2D;	;CALM2;	;HSP90AA1;	;STUB1;	;CYP3A4;	;M;	1.41421	Drug_metabolism_other_enzymes
EGFR_PATHWAY	0.000116183	;S;	;CAMK2D;	;CALM2;	;CSNK2A1;	;EIF3H;	;EIF4G2;	;M;	1	Drug_metabolism_other_enzymes
EGFR_PATHWAY	9.01727e-07	;S;	;EGFR;	;CALM2;	;CSNK2A1;	;EIF3H;	;EIF4G2;	;M;	2.23801	Drug_metabolism_other_enzymes
EGFR_PATHWAY	0.000109211	;S;	;KRAS;	;CALM2;	;CSNK2A1;	;EIF3H;	;EIF4G2;	;M;	1	Drug_metabolism_other_enzymes
MAP_KINASE_PATHWAY	0.000126615	;S;	;CACNA1C;	;CALM2;	;CSNK2A1;	;EIF3H;	;EIF4G2;	;M;	1	Drug_metabolism_other_enzymes
MAP_KINASE_PATHWAY	9.01727e-07	;S;	;EGFR;	;CALM2;	;CSNK2A1;	;EIF3H;	;EIF4G2;	;M;	2.23801	Drug_metabolism_other_enzymes
MAP_KINASE_PATHWAY	0.000109211	;S;	;KRAS;	;CALM2;	;CSNK2A1;	;EIF3H;	;EIF4G2;	;M;	1	Drug_metabolism_other_enzymes
NFKB_PATHWAY	1.67e-05	;S;	;REL;	;CALM2;	;CSNK2A1;	;EIF3H;	;EIF4G2;	;M;	1.15544	Drug_metabolism_other_enzymes
RAS_PATHWAY	9.01727e-07	;S;	;EGFR;	;CALM2;	;CSNK2A1;	;EIF3H;	;EIF4G2;	;M;	2.23801	Drug_metabolism_other_enzymes
RAS_PATHWAY	3.35854e-05	;S;	;INSR;	;CALM2;	;CSNK2A1;	;EIF3H;	;EIF4G2;	;M;	1.43995	Drug_metabolism_other_enzymes
RAS_PATHWAY	0.000109211	;S;	;KRAS;	;CALM2;	;CSNK2A1;	;EIF3H;	;EIF4G2;	;M;	1	Drug_metabolism_other_enzymes
RAS_PATHWAY	0.000101198	;S;	;RALA;	;CALM2;	;CSNK2A1;	;EIF3H;	;EIF4G2;	;M;	1	Drug_metabolism_other_enzymes
RAS_PATHWAY	1.67e-05	;S;	;REL;	;CALM2;	;CSNK2A1;	;EIF3H;	;EIF4G2;	;M;	1.15544	Drug_metabolism_other_enzymes
WNT_PATHWAY	9.83986e-06	;S;	;CAMK2D;	;CALM2;	;HSP90AA1;	;STUB1;	;CYP3A4;	;M;	1.41421	Drug_metabolism_other_enzymes
WNT_PATHWAY	0.000116183	;S;	;CAMK2D;	;CALM2;	;CSNK2A1;	;EIF3H;	;EIF4G2;	;M;	1	Drug_metabolism_other_enzymes
AKT_PATHWAY	4.08708e-06	;S;	;KRAS;	;CALM2;	;EGFR;	;CAV1;	;PLD2;	;M;	1.70337	Ether_lipid_metabolism
AKT_PATHWAY	3.51746e-07	;S;	;SYK;	;CALM2;	;EGFR;	;CAV1;	;PLD2;	;M;	5.50493	Ether_lipid_metabolism
EGFR_PATHWAY	7.54013e-06	;S;	;CAMK2D;	;CALM2;	;EGFR;	;CAV1;	;PLD2;	;M;	1.25513	Ether_lipid_metabolism
EGFR_PATHWAY	4.08708e-06	;S;	;KRAS;	;CALM2;	;EGFR;	;CAV1;	;PLD2;	;M;	1.70337	Ether_lipid_metabolism
MAP_KINASE_PATHWAY	1.78431e-05	;S;	;CACNA1C;	;CALM2;	;EGFR;	;CAV1;	;PLD2;	;M;	1	Ether_lipid_metabolism
MAP_KINASE_PATHWAY	4.08708e-06	;S;	;KRAS;	;CALM2;	;EGFR;	;CAV1;	;PLD2;	;M;	1.70337	Ether_lipid_metabolism
NFKB_PATHWAY	4.2412e-06	;S;	;REL;	;CALM2;	;EGFR;	;CAV1;	;PLD2;	;M;	1.70437	Ether_lipid_metabolism
NFKB_PATHWAY	3.51746e-07	;S;	;SYK;	;CALM2;	;EGFR;	;CAV1;	;PLD2;	;M;	5.50493	Ether_lipid_metabolism
RAS_PATHWAY	4.08708e-06	;S;	;KRAS;	;CALM2;	;EGFR;	;CAV1;	;PLD2;	;M;	1.70337	Ether_lipid_metabolism
RAS_PATHWAY	1.1331e-05	;S;	;RALA;	;CALM2;	;EGFR;	;CAV1;	;PLD2;	;M;	1.39149	Ether_lipid_metabolism
RAS_PATHWAY	4.2412e-06	;S;	;REL;	;CALM2;	;EGFR;	;CAV1;	;PLD2;	;M;	1.70437	Ether_lipid_metabolism
WNT_PATHWAY	7.54013e-06	;S;	;CAMK2D;	;CALM2;	;EGFR;	;CAV1;	;PLD2;	;M;	1.25513	Ether_lipid_metabolism
AKT_PATHWAY	4.08708e-06	;S;	;KRAS;	;CALM2;	;EGFR;	;CAV1;	;PLD2;	;M;	1.70337	Glycerophospholipid_metabolism
AKT_PATHWAY	3.51746e-07	;S;	;SYK;	;CALM2;	;EGFR;	;CAV1;	;PLD2;	;M;	5.50493	Glycerophospholipid_metabolism
EGFR_PATHWAY	5.71304e-05	;S;	;CAMK2D;	;CALM2;	;HSP90AA1;	;APP;	;ACHE;	;M;	ONEPATH	Glycerophospholipid_metabolism
EGFR_PATHWAY	7.54013e-06	;S;	;CAMK2D;	;CALM2;	;EGFR;	;CAV1;	;PLD2;	;M;	1.25513	Glycerophospholipid_metabolism
EGFR_PATHWAY	3.66276e-06	;S;	;CAMK2D;	;CALM2;	;INSR;	;YWHAE;	;TAZ;	;M;	2.34173	Glycerophospholipid_metabolism
EGFR_PATHWAY	4.08708e-06	;S;	;KRAS;	;CALM2;	;EGFR;	;CAV1;	;PLD2;	;M;	1.70337	Glycerophospholipid_metabolism
MAP_KINASE_PATHWAY	1.78431e-05	;S;	;CACNA1C;	;CALM2;	;EGFR;	;CAV1;	;PLD2;	;M;	1	Glycerophospholipid_metabolism
MAP_KINASE_PATHWAY	4.08708e-06	;S;	;KRAS;	;CALM2;	;EGFR;	;CAV1;	;PLD2;	;M;	1.70337	Glycerophospholipid_metabolism
NFKB_PATHWAY	4.2412e-06	;S;	;REL;	;CALM2;	;EGFR;	;CAV1;	;PLD2;	;M;	1.70437	Glycerophospholipid_metabolism
NFKB_PATHWAY	3.51746e-07	;S;	;SYK;	;CALM2;	;EGFR;	;CAV1;	;PLD2;	;M;	5.50493	Glycerophospholipid_metabolism
RAS_PATHWAY	4.08708e-06	;S;	;KRAS;	;CALM2;	;EGFR;	;CAV1;	;PLD2;	;M;	1.70337	Glycerophospholipid_metabolism
RAS_PATHWAY	1.1331e-05	;S;	;RALA;	;CALM2;	;EGFR;	;CAV1;	;PLD2;	;M;	1.39149	Glycerophospholipid_metabolism
RAS_PATHWAY	4.2412e-06	;S;	;REL;	;CALM2;	;EGFR;	;CAV1;	;PLD2;	;M;	1.70437	Glycerophospholipid_metabolism
WNT_PATHWAY	5.71304e-05	;S;	;CAMK2D;	;CALM2;	;HSP90AA1;	;APP;	;ACHE;	;M;	ONEPATH	Glycerophospholipid_metabolism
WNT_PATHWAY	7.54013e-06	;S;	;CAMK2D;	;CALM2;	;EGFR;	;CAV1;	;PLD2;	;M;	1.25513	Glycerophospholipid_metabolism
WNT_PATHWAY	3.66276e-06	;S;	;CAMK2D;	;CALM2;	;INSR;	;YWHAE;	;TAZ;	;M;	2.34173	Glycerophospholipid_metabolism
EGFR_PATHWAY	2.1818e-05	;S;	;CAMK2D;	;CALM2;	;EGFR;	;INPPL1;	;PCCB;	;M;	1	Glyoxylate_and_dicarboxylate_metabolism
MAP_KINASE_PATHWAY	4.13426e-05	;S;	;CACNA1C;	;CALM2;	;EGFR;	;INPPL1;	;PCCB;	;M;	ONEPATH	Glyoxylate_and_dicarboxylate_metabolism
WNT_PATHWAY	2.1818e-05	;S;	;CAMK2D;	;CALM2;	;EGFR;	;INPPL1;	;PCCB;	;M;	1	Glyoxylate_and_dicarboxylate_metabolism
AKT_PATHWAY	1.42639e-06	;S;	;KRAS;	;CALM2;	;EGFR;	;PIK3R1;	;PIK3CA;	;M;	1.49467	Inositol_phosphate_metabolism
AKT_PATHWAY	1.03343e-05	;S;	;KRAS;	;CALM2;	;EGFR;	;PIK3R1;	;PIK3CB;	;M;	1	Inositol_phosphate_metabolism
AKT_PATHWAY	1.42862e-07	;S;	;SYK;	;CALM2;	;EGFR;	;PIK3R1;	;PIK3CA;	;M;	5.54617	Inositol_phosphate_metabolism
AKT_PATHWAY	5.15298e-07	;S;	;SYK;	;CALM2;	;EGFR;	;PIK3R1;	;PIK3CB;	;M;	4.77628	Inositol_phosphate_metabolism
EGFR_PATHWAY	5.03444e-07	;S;	;CAMK2D;	;CALM2;	;EGFR;	;PIK3R1;	;PIK3CA;	;M;	2.79678	Inositol_phosphate_metabolism
EGFR_PATHWAY	6.32293e-06	;S;	;CAMK2D;	;CALM2;	;EGFR;	;PIK3R1;	;PIK3CB;	;M;	1.35668	Inositol_phosphate_metabolism
EGFR_PATHWAY	8.19214e-06	;S;	;CAMK2D;	;CALM2;	;HSP90AA1;	;AKT1;	;PTEN;	;M;	1.9858	Inositol_phosphate_metabolism
EGFR_PATHWAY	1.42639e-06	;S;	;KRAS;	;CALM2;	;EGFR;	;PIK3R1;	;PIK3CA;	;M;	1.49467	Inositol_phosphate_metabolism
EGFR_PATHWAY	1.03343e-05	;S;	;KRAS;	;CALM2;	;EGFR;	;PIK3R1;	;PIK3CB;	;M;	1	Inositol_phosphate_metabolism
MAP_KINASE_PATHWAY	5.71741e-06	;S;	;CACNA1C;	;CALM2;	;EGFR;	;PIK3R1;	;PIK3CA;	;M;	1.38267	Inositol_phosphate_metabolism
MAP_KINASE_PATHWAY	1.19812e-05	;S;	;CACNA1C;	;CALM2;	;EGFR;	;PIK3R1;	;PIK3CB;	;M;	1	Inositol_phosphate_metabolism
MAP_KINASE_PATHWAY	5.89221e-06	;S;	;CACNA1C;	;CALM2;	;EGFR;	;GRB2;	;SYNJ1;	;M;	1.13235	Inositol_phosphate_metabolism
MAP_KINASE_PATHWAY	1.42639e-06	;S;	;KRAS;	;CALM2;	;EGFR;	;PIK3R1;	;PIK3CA;	;M;	1.49467	Inositol_phosphate_metabolism
MAP_KINASE_PATHWAY	1.03343e-05	;S;	;KRAS;	;CALM2;	;EGFR;	;PIK3R1;	;PIK3CB;	;M;	1	Inositol_phosphate_metabolism
NFKB_PATHWAY	2.80293e-06	;S;	;REL;	;CALM2;	;EGFR;	;PIK3R1;	;PIK3CA;	;M;	1.38267	Inositol_phosphate_metabolism
NFKB_PATHWAY	5.87373e-06	;S;	;REL;	;CALM2;	;EGFR;	;PIK3R1;	;PIK3CB;	;M;	1	Inositol_phosphate_metabolism
NFKB_PATHWAY	1.42862e-07	;S;	;SYK;	;CALM2;	;EGFR;	;PIK3R1;	;PIK3CA;	;M;	5.54617	Inositol_phosphate_metabolism
NFKB_PATHWAY	5.15298e-07	;S;	;SYK;	;CALM2;	;EGFR;	;PIK3R1;	;PIK3CB;	;M;	4.77628	Inositol_phosphate_metabolism
RAS_PATHWAY	1.42639e-06	;S;	;KRAS;	;CALM2;	;EGFR;	;PIK3R1;	;PIK3CA;	;M;	1.49467	Inositol_phosphate_metabolism
RAS_PATHWAY	1.03343e-05	;S;	;KRAS;	;CALM2;	;EGFR;	;PIK3R1;	;PIK3CB;	;M;	1	Inositol_phosphate_metabolism
RAS_PATHWAY	4.56972e-06	;S;	;RALA;	;CALM2;	;EGFR;	;PIK3R1;	;PIK3CA;	;M;	1.38267	Inositol_phosphate_metabolism
RAS_PATHWAY	9.57616e-06	;S;	;RALA;	;CALM2;	;EGFR;	;PIK3R1;	;PIK3CB;	;M;	1	Inositol_phosphate_metabolism
RAS_PATHWAY	2.80293e-06	;S;	;REL;	;CALM2;	;EGFR;	;PIK3R1;	;PIK3CA;	;M;	1.38267	Inositol_phosphate_metabolism
RAS_PATHWAY	5.87373e-06	;S;	;REL;	;CALM2;	;EGFR;	;PIK3R1;	;PIK3CB;	;M;	1	Inositol_phosphate_metabolism
WNT_PATHWAY	5.03444e-07	;S;	;CAMK2D;	;CALM2;	;EGFR;	;PIK3R1;	;PIK3CA;	;M;	2.79678	Inositol_phosphate_metabolism
WNT_PATHWAY	6.32293e-06	;S;	;CAMK2D;	;CALM2;	;EGFR;	;PIK3R1;	;PIK3CB;	;M;	1.35668	Inositol_phosphate_metabolism
WNT_PATHWAY	8.19214e-06	;S;	;CAMK2D;	;CALM2;	;HSP90AA1;	;AKT1;	;PTEN;	;M;	1.9858	Inositol_phosphate_metabolism
EGFR_PATHWAY	9.83986e-06	;S;	;CAMK2D;	;CALM2;	;HSP90AA1;	;STUB1;	;CYP3A4;	;M;	1.41421	Linoleic_acid_metabolism
WNT_PATHWAY	9.83986e-06	;S;	;CAMK2D;	;CALM2;	;HSP90AA1;	;STUB1;	;CYP3A4;	;M;	1.41421	Linoleic_acid_metabolism
MAP_KINASE_PATHWAY	2.9975e-05	;S;	;CACNA1C;	;CALM2;	;DDX5;	;SUMO2;	;SETDB1;	;M;	1	Lysine_degradation
EGFR_PATHWAY	9.83986e-06	;S;	;CAMK2D;	;CALM2;	;HSP90AA1;	;STUB1;	;CYP3A4;	;M;	1.41421	Metabolism_of_xenobiotics_by_cytochrome_P450
WNT_PATHWAY	9.83986e-06	;S;	;CAMK2D;	;CALM2;	;HSP90AA1;	;STUB1;	;CYP3A4;	;M;	1.41421	Metabolism_of_xenobiotics_by_cytochrome_P450
AKT_PATHWAY	1.08488e-06	;S;	;INSR;	;CALM2;	;EGFR;	;PDCD6IP;	;ALG2;	;M;	4.64315	N-Glycan_biosynthesis
AKT_PATHWAY	1.81474e-05	;S;	;KRAS;	;CALM2;	;EGFR;	;PDCD6IP;	;ALG2;	;M;	1	N-Glycan_biosynthesis
AKT_PATHWAY	1.98525e-06	;S;	;SYK;	;CALM2;	;EGFR;	;PDCD6IP;	;ALG2;	;M;	4.84592	N-Glycan_biosynthesis
EGFR_PATHWAY	6.62976e-05	;S;	;CAMK2D;	;CALM2;	;EGFR;	;PDCD6IP;	;ALG2;	;M;	ONEPATH	N-Glycan_biosynthesis
EGFR_PATHWAY	1.81474e-05	;S;	;KRAS;	;CALM2;	;EGFR;	;PDCD6IP;	;ALG2;	;M;	1	N-Glycan_biosynthesis
MAP_KINASE_PATHWAY	7.22504e-05	;S;	;CACNA1C;	;CALM2;	;EGFR;	;PDCD6IP;	;ALG2;	;M;	ONEPATH	N-Glycan_biosynthesis
MAP_KINASE_PATHWAY	1.81474e-05	;S;	;KRAS;	;CALM2;	;EGFR;	;PDCD6IP;	;ALG2;	;M;	1	N-Glycan_biosynthesis
NFKB_PATHWAY	3.54203e-05	;S;	;REL;	;CALM2;	;EGFR;	;PDCD6IP;	;ALG2;	;M;	ONEPATH	N-Glycan_biosynthesis
NFKB_PATHWAY	1.98525e-06	;S;	;SYK;	;CALM2;	;EGFR;	;PDCD6IP;	;ALG2;	;M;	4.84592	N-Glycan_biosynthesis
RAS_PATHWAY	1.08488e-06	;S;	;INSR;	;CALM2;	;EGFR;	;PDCD6IP;	;ALG2;	;M;	4.64315	N-Glycan_biosynthesis
RAS_PATHWAY	1.81474e-05	;S;	;KRAS;	;CALM2;	;EGFR;	;PDCD6IP;	;ALG2;	;M;	1	N-Glycan_biosynthesis
RAS_PATHWAY	5.7747e-05	;S;	;RALA;	;CALM2;	;EGFR;	;PDCD6IP;	;ALG2;	;M;	ONEPATH	N-Glycan_biosynthesis
RAS_PATHWAY	3.54203e-05	;S;	;REL;	;CALM2;	;EGFR;	;PDCD6IP;	;ALG2;	;M;	ONEPATH	N-Glycan_biosynthesis
WNT_PATHWAY	6.62976e-05	;S;	;CAMK2D;	;CALM2;	;EGFR;	;PDCD6IP;	;ALG2;	;M;	ONEPATH	N-Glycan_biosynthesis
AKT_PATHWAY	2.95697e-06	;S;	;INSR;	;CALM2;	;EGFR;	;STAT3;	;NDUFA13;	;M;	3.6471	Oxidative_phosphorylation
AKT_PATHWAY	3.57962e-06	;S;	;INSR;	;CALM2;	;DDX5;	;HDAC1;	;PPA1;	;M;	1.41295	Oxidative_phosphorylation
AKT_PATHWAY	0.000187744	;S;	;KRAS;	;CALM2;	;EGFR;	;STAT3;	;NDUFA13;	;M;	ONEPATH	Oxidative_phosphorylation
AKT_PATHWAY	7.86422e-05	;S;	;KRAS;	;CALM2;	;DDX5;	;HDAC1;	;PPA1;	;M;	ONEPATH	Oxidative_phosphorylation
AKT_PATHWAY	2.212e-05	;S;	;SYK;	;CALM2;	;EGFR;	;STAT3;	;NDUFA13;	;M;	2.64107	Oxidative_phosphorylation
AKT_PATHWAY	5.46626e-05	;S;	;SYK;	;CALM2;	;DDX5;	;HDAC1;	;PPA1;	;M;	ONEPATH	Oxidative_phosphorylation
EGFR_PATHWAY	4.90889e-05	;S;	;CAMK2D;	;CALM2;	;EGFR;	;STAT3;	;NDUFA13;	;M;	1.9605	Oxidative_phosphorylation
EGFR_PATHWAY	2.80487e-06	;S;	;CAMK2D;	;CALM2;	;DDX5;	;HDAC1;	;PPA1;	;M;	3.66098	Oxidative_phosphorylation
EGFR_PATHWAY	0.000187744	;S;	;KRAS;	;CALM2;	;EGFR;	;STAT3;	;NDUFA13;	;M;	ONEPATH	Oxidative_phosphorylation
EGFR_PATHWAY	7.86422e-05	;S;	;KRAS;	;CALM2;	;DDX5;	;HDAC1;	;PPA1;	;M;	ONEPATH	Oxidative_phosphorylation
MAP_KINASE_PATHWAY	0.000217663	;S;	;CACNA1C;	;CALM2;	;EGFR;	;STAT3;	;NDUFA13;	;M;	ONEPATH	Oxidative_phosphorylation
MAP_KINASE_PATHWAY	9.11748e-05	;S;	;CACNA1C;	;CALM2;	;DDX5;	;HDAC1;	;PPA1;	;M;	ONEPATH	Oxidative_phosphorylation
MAP_KINASE_PATHWAY	0.000187744	;S;	;KRAS;	;CALM2;	;EGFR;	;STAT3;	;NDUFA13;	;M;	ONEPATH	Oxidative_phosphorylation
MAP_KINASE_PATHWAY	7.86422e-05	;S;	;KRAS;	;CALM2;	;DDX5;	;HDAC1;	;PPA1;	;M;	ONEPATH	Oxidative_phosphorylation
NFKB_PATHWAY	2.48725e-05	;S;	;CSNK2A1;	;CALM2;	;EGFR;	;STAT3;	;NDUFA13;	;M;	1.39034	Oxidative_phosphorylation
NFKB_PATHWAY	0.000106708	;S;	;REL;	;CALM2;	;EGFR;	;STAT3;	;NDUFA13;	;M;	ONEPATH	Oxidative_phosphorylation
NFKB_PATHWAY	9.40505e-06	;S;	;REL;	;CALM2;	;DDX5;	;HDAC1;	;PPA1;	;M;	1	Oxidative_phosphorylation
NFKB_PATHWAY	2.212e-05	;S;	;SYK;	;CALM2;	;EGFR;	;STAT3;	;NDUFA13;	;M;	2.64107	Oxidative_phosphorylation
NFKB_PATHWAY	5.46626e-05	;S;	;SYK;	;CALM2;	;DDX5;	;HDAC1;	;PPA1;	;M;	ONEPATH	Oxidative_phosphorylation
RAS_PATHWAY	2.95697e-06	;S;	;INSR;	;CALM2;	;EGFR;	;STAT3;	;NDUFA13;	;M;	3.6471	Oxidative_phosphorylation
RAS_PATHWAY	3.57962e-06	;S;	;INSR;	;CALM2;	;DDX5;	;HDAC1;	;PPA1;	;M;	1.41295	Oxidative_phosphorylation
RAS_PATHWAY	0.000187744	;S;	;KRAS;	;CALM2;	;EGFR;	;STAT3;	;NDUFA13;	;M;	ONEPATH	Oxidative_phosphorylation
RAS_PATHWAY	7.86422e-05	;S;	;KRAS;	;CALM2;	;DDX5;	;HDAC1;	;PPA1;	;M;	ONEPATH	Oxidative_phosphorylation
RAS_PATHWAY	0.00017397	;S;	;RALA;	;CALM2;	;EGFR;	;STAT3;	;NDUFA13;	;M;	ONEPATH	Oxidative_phosphorylation
RAS_PATHWAY	7.28726e-05	;S;	;RALA;	;CALM2;	;DDX5;	;HDAC1;	;PPA1;	;M;	ONEPATH	Oxidative_phosphorylation
RAS_PATHWAY	0.000106708	;S;	;REL;	;CALM2;	;EGFR;	;STAT3;	;NDUFA13;	;M;	ONEPATH	Oxidative_phosphorylation
RAS_PATHWAY	9.40505e-06	;S;	;REL;	;CALM2;	;DDX5;	;HDAC1;	;PPA1;	;M;	1	Oxidative_phosphorylation
WNT_PATHWAY	4.90889e-05	;S;	;CAMK2D;	;CALM2;	;EGFR;	;STAT3;	;NDUFA13;	;M;	1.9605	Oxidative_phosphorylation
WNT_PATHWAY	2.80487e-06	;S;	;CAMK2D;	;CALM2;	;DDX5;	;HDAC1;	;PPA1;	;M;	3.66098	Oxidative_phosphorylation
WNT_PATHWAY	2.48725e-05	;S;	;CSNK2A1;	;CALM2;	;EGFR;	;STAT3;	;NDUFA13;	;M;	1.39034	Oxidative_phosphorylation
EGFR_PATHWAY	2.1818e-05	;S;	;CAMK2D;	;CALM2;	;EGFR;	;INPPL1;	;PCCB;	;M;	1	Propanoate_metabolism
MAP_KINASE_PATHWAY	4.13426e-05	;S;	;CACNA1C;	;CALM2;	;EGFR;	;INPPL1;	;PCCB;	;M;	ONEPATH	Propanoate_metabolism
WNT_PATHWAY	2.1818e-05	;S;	;CAMK2D;	;CALM2;	;EGFR;	;INPPL1;	;PCCB;	;M;	1	Propanoate_metabolism
AKT_PATHWAY	1.33153e-06	;S;	;INSR;	;CALM2;	;EGFR;	;HSP90AA1;	;POLR2E;	;M;	4.00004	Purine_metabolism
AKT_PATHWAY	9.66226e-07	;S;	;INSR;	;CALM2;	;HSP90AA1;	;POLR2E;	;POLR2H;	;M;	2.33886	Purine_metabolism
AKT_PATHWAY	5.86009e-05	;S;	;KRAS;	;CALM2;	;EGFR;	;HSP90AA1;	;POLR2E;	;M;	1	Purine_metabolism
AKT_PATHWAY	8.89983e-05	;S;	;KRAS;	;CALM2;	;DDX5;	;POLR2A;	;POLR2G;	;M;	ONEPATH	Purine_metabolism
AKT_PATHWAY	6.63652e-06	;S;	;KRAS;	;CALM2;	;HSP90AA1;	;POLR2E;	;POLR2H;	;M;	1.65548	Purine_metabolism
AKT_PATHWAY	9.10106e-05	;S;	;KRAS;	;CALM2;	;DDX5;	;POLR2A;	;POLR2J;	;M;	ONEPATH	Purine_metabolism
AKT_PATHWAY	5.93235e-06	;S;	;SYK;	;CALM2;	;EGFR;	;HSP90AA1;	;POLR2E;	;M;	2.97563	Purine_metabolism
AKT_PATHWAY	6.18609e-05	;S;	;SYK;	;CALM2;	;DDX5;	;POLR2A;	;POLR2G;	;M;	ONEPATH	Purine_metabolism
AKT_PATHWAY	2.15316e-06	;S;	;SYK;	;CALM2;	;HSP90AA1;	;POLR2E;	;POLR2H;	;M;	1.9064	Purine_metabolism
AKT_PATHWAY	6.32596e-05	;S;	;SYK;	;CALM2;	;DDX5;	;POLR2A;	;POLR2J;	;M;	ONEPATH	Purine_metabolism
EGFR_PATHWAY	1.13331e-05	;S;	;CAMK2D;	;CALM2;	;HSP90AA1;	;STUB1;	;GUCY1A3;	;M;	1.41421	Purine_metabolism
EGFR_PATHWAY	6.7645e-05	;S;	;CAMK2D;	;CALM2;	;RALA;	;HRAS;	;PDE6D;	;M;	ONEPATH	Purine_metabolism
EGFR_PATHWAY	2.77592e-05	;S;	;CAMK2D;	;CALM2;	;HSP90AA1;	;POLR2E;	;POLR2B;	;M;	1	Purine_metabolism
EGFR_PATHWAY	1.42847e-05	;S;	;CAMK2D;	;CALM2;	;HSP90AA1;	;POLR2E;	;POLR2C;	;M;	1	Purine_metabolism
EGFR_PATHWAY	7.33051e-06	;S;	;CAMK2D;	;CALM2;	;HSP90AA1;	;POLR2E;	;POLR2F;	;M;	1.34938	Purine_metabolism
EGFR_PATHWAY	2.45537e-05	;S;	;CAMK2D;	;CALM2;	;HSP90AA1;	;POLR2E;	;POLR2G;	;M;	1.34965	Purine_metabolism
EGFR_PATHWAY	9.4445e-06	;S;	;CAMK2D;	;CALM2;	;HSP90AA1;	;POLR2E;	;POLR2H;	;M;	1.35026	Purine_metabolism
EGFR_PATHWAY	1.51768e-05	;S;	;CAMK2D;	;CALM2;	;HSP90AA1;	;POLR2E;	;POLR2I;	;M;	1.35014	Purine_metabolism
EGFR_PATHWAY	1.19719e-05	;S;	;CAMK2D;	;CALM2;	;HSP90AA1;	;POLR2E;	;POLR2J;	;M;	1.64978	Purine_metabolism
EGFR_PATHWAY	1.63928e-05	;S;	;CAMK2D;	;CALM2;	;HSP90AA1;	;POLR2E;	;POLR2K;	;M;	1	Purine_metabolism
EGFR_PATHWAY	1.71442e-05	;S;	;CAMK2D;	;CALM2;	;HSP90AA1;	;POLR2E;	;POLR2L;	;M;	1.35068	Purine_metabolism
EGFR_PATHWAY	3.05201e-05	;S;	;CAMK2D;	;CALM2;	;HSP90AA1;	;HSPA8;	;POLR3D;	;M;	1.9969	Purine_metabolism
EGFR_PATHWAY	5.86009e-05	;S;	;KRAS;	;CALM2;	;EGFR;	;HSP90AA1;	;POLR2E;	;M;	1	Purine_metabolism
EGFR_PATHWAY	8.89983e-05	;S;	;KRAS;	;CALM2;	;DDX5;	;POLR2A;	;POLR2G;	;M;	ONEPATH	Purine_metabolism
EGFR_PATHWAY	6.63652e-06	;S;	;KRAS;	;CALM2;	;HSP90AA1;	;POLR2E;	;POLR2H;	;M;	1.65548	Purine_metabolism
EGFR_PATHWAY	9.10106e-05	;S;	;KRAS;	;CALM2;	;DDX5;	;POLR2A;	;POLR2J;	;M;	ONEPATH	Purine_metabolism
MAP_KINASE_PATHWAY	6.79396e-05	;S;	;CACNA1C;	;CALM2;	;EGFR;	;HSP90AA1;	;POLR2E;	;M;	1	Purine_metabolism
MAP_KINASE_PATHWAY	0.000103181	;S;	;CACNA1C;	;CALM2;	;DDX5;	;POLR2A;	;POLR2G;	;M;	ONEPATH	Purine_metabolism
MAP_KINASE_PATHWAY	2.32685e-05	;S;	;CACNA1C;	;CALM2;	;HSP90AA1;	;POLR2E;	;POLR2H;	;M;	1	Purine_metabolism
MAP_KINASE_PATHWAY	6.35574e-05	;S;	;CACNA1C;	;CALM2;	;DDX5;	;POLR2A;	;POLR2I;	;M;	ONEPATH	Purine_metabolism
MAP_KINASE_PATHWAY	0.000105514	;S;	;CACNA1C;	;CALM2;	;DDX5;	;POLR2A;	;POLR2J;	;M;	ONEPATH	Purine_metabolism
MAP_KINASE_PATHWAY	7.15214e-05	;S;	;CACNA1C;	;CALM2;	;DDX5;	;POLR2A;	;POLR2L;	;M;	ONEPATH	Purine_metabolism
MAP_KINASE_PATHWAY	5.86009e-05	;S;	;KRAS;	;CALM2;	;EGFR;	;HSP90AA1;	;POLR2E;	;M;	1	Purine_metabolism
MAP_KINASE_PATHWAY	8.89983e-05	;S;	;KRAS;	;CALM2;	;DDX5;	;POLR2A;	;POLR2G;	;M;	ONEPATH	Purine_metabolism
MAP_KINASE_PATHWAY	6.63652e-06	;S;	;KRAS;	;CALM2;	;HSP90AA1;	;POLR2E;	;POLR2H;	;M;	1.65548	Purine_metabolism
MAP_KINASE_PATHWAY	9.10106e-05	;S;	;KRAS;	;CALM2;	;DDX5;	;POLR2A;	;POLR2J;	;M;	ONEPATH	Purine_metabolism
NFKB_PATHWAY	1.9767e-06	;S;	;CSNK2A1;	;CALM2;	;EGFR;	;HSP90AA1;	;POLR2E;	;M;	2.64145	Purine_metabolism
NFKB_PATHWAY	1.80713e-05	;S;	;REL;	;CALM2;	;EGFR;	;HSP90AA1;	;POLR2E;	;M;	1.41283	Purine_metabolism
NFKB_PATHWAY	1.57769e-05	;S;	;REL;	;CALM2;	;DDX5;	;POLR2A;	;POLR2G;	;M;	1	Purine_metabolism
NFKB_PATHWAY	5.17277e-05	;S;	;REL;	;CALM2;	;DDX5;	;POLR2A;	;POLR2J;	;M;	ONEPATH	Purine_metabolism
NFKB_PATHWAY	5.93235e-06	;S;	;SYK;	;CALM2;	;EGFR;	;HSP90AA1;	;POLR2E;	;M;	2.97563	Purine_metabolism
NFKB_PATHWAY	6.18609e-05	;S;	;SYK;	;CALM2;	;DDX5;	;POLR2A;	;POLR2G;	;M;	ONEPATH	Purine_metabolism
NFKB_PATHWAY	2.15316e-06	;S;	;SYK;	;CALM2;	;HSP90AA1;	;POLR2E;	;POLR2H;	;M;	1.9064	Purine_metabolism
NFKB_PATHWAY	6.32596e-05	;S;	;SYK;	;CALM2;	;DDX5;	;POLR2A;	;POLR2J;	;M;	ONEPATH	Purine_metabolism
RAS_PATHWAY	1.33153e-06	;S;	;INSR;	;CALM2;	;EGFR;	;HSP90AA1;	;POLR2E;	;M;	4.00004	Purine_metabolism
RAS_PATHWAY	9.66226e-07	;S;	;INSR;	;CALM2;	;HSP90AA1;	;POLR2E;	;POLR2H;	;M;	2.33886	Purine_metabolism
RAS_PATHWAY	5.86009e-05	;S;	;KRAS;	;CALM2;	;EGFR;	;HSP90AA1;	;POLR2E;	;M;	1	Purine_metabolism
RAS_PATHWAY	8.89983e-05	;S;	;KRAS;	;CALM2;	;DDX5;	;POLR2A;	;POLR2G;	;M;	ONEPATH	Purine_metabolism
RAS_PATHWAY	6.63652e-06	;S;	;KRAS;	;CALM2;	;HSP90AA1;	;POLR2E;	;POLR2H;	;M;	1.65548	Purine_metabolism
RAS_PATHWAY	9.10106e-05	;S;	;KRAS;	;CALM2;	;DDX5;	;POLR2A;	;POLR2J;	;M;	ONEPATH	Purine_metabolism
RAS_PATHWAY	5.43016e-05	;S;	;RALA;	;CALM2;	;EGFR;	;HSP90AA1;	;POLR2E;	;M;	1	Purine_metabolism
RAS_PATHWAY	1.26125e-05	;S;	;RALA;	;CALM2;	;HSP90AA1;	;POLR2E;	;POLR2H;	;M;	1.36202	Purine_metabolism
RAS_PATHWAY	1.80713e-05	;S;	;REL;	;CALM2;	;EGFR;	;HSP90AA1;	;POLR2E;	;M;	1.41283	Purine_metabolism
RAS_PATHWAY	1.57769e-05	;S;	;REL;	;CALM2;	;DDX5;	;POLR2A;	;POLR2G;	;M;	1	Purine_metabolism
RAS_PATHWAY	5.17277e-05	;S;	;REL;	;CALM2;	;DDX5;	;POLR2A;	;POLR2J;	;M;	ONEPATH	Purine_metabolism
WNT_PATHWAY	1.13331e-05	;S;	;CAMK2D;	;CALM2;	;HSP90AA1;	;STUB1;	;GUCY1A3;	;M;	1.41421	Purine_metabolism
WNT_PATHWAY	6.7645e-05	;S;	;CAMK2D;	;CALM2;	;RALA;	;HRAS;	;PDE6D;	;M;	ONEPATH	Purine_metabolism
WNT_PATHWAY	2.77592e-05	;S;	;CAMK2D;	;CALM2;	;HSP90AA1;	;POLR2E;	;POLR2B;	;M;	1	Purine_metabolism
WNT_PATHWAY	1.42847e-05	;S;	;CAMK2D;	;CALM2;	;HSP90AA1;	;POLR2E;	;POLR2C;	;M;	1	Purine_metabolism
WNT_PATHWAY	7.33051e-06	;S;	;CAMK2D;	;CALM2;	;HSP90AA1;	;POLR2E;	;POLR2F;	;M;	1.34938	Purine_metabolism
WNT_PATHWAY	2.45537e-05	;S;	;CAMK2D;	;CALM2;	;HSP90AA1;	;POLR2E;	;POLR2G;	;M;	1.34965	Purine_metabolism
WNT_PATHWAY	9.4445e-06	;S;	;CAMK2D;	;CALM2;	;HSP90AA1;	;POLR2E;	;POLR2H;	;M;	1.35026	Purine_metabolism
WNT_PATHWAY	1.51768e-05	;S;	;CAMK2D;	;CALM2;	;HSP90AA1;	;POLR2E;	;POLR2I;	;M;	1.35014	Purine_metabolism
WNT_PATHWAY	1.19719e-05	;S;	;CAMK2D;	;CALM2;	;HSP90AA1;	;POLR2E;	;POLR2J;	;M;	1.64978	Purine_metabolism
WNT_PATHWAY	1.63928e-05	;S;	;CAMK2D;	;CALM2;	;HSP90AA1;	;POLR2E;	;POLR2K;	;M;	1	Purine_metabolism
WNT_PATHWAY	1.71442e-05	;S;	;CAMK2D;	;CALM2;	;HSP90AA1;	;POLR2E;	;POLR2L;	;M;	1.35068	Purine_metabolism
WNT_PATHWAY	3.05201e-05	;S;	;CAMK2D;	;CALM2;	;HSP90AA1;	;HSPA8;	;POLR3D;	;M;	1.9969	Purine_metabolism
WNT_PATHWAY	1.9767e-06	;S;	;CSNK2A1;	;CALM2;	;EGFR;	;HSP90AA1;	;POLR2E;	;M;	2.64145	Purine_metabolism
AKT_PATHWAY	1.33153e-06	;S;	;INSR;	;CALM2;	;EGFR;	;HSP90AA1;	;POLR2E;	;M;	4.00004	Pyrimidine_metabolism
AKT_PATHWAY	9.66226e-07	;S;	;INSR;	;CALM2;	;HSP90AA1;	;POLR2E;	;POLR2H;	;M;	2.33886	Pyrimidine_metabolism
AKT_PATHWAY	5.86009e-05	;S;	;KRAS;	;CALM2;	;EGFR;	;HSP90AA1;	;POLR2E;	;M;	1	Pyrimidine_metabolism
AKT_PATHWAY	8.89983e-05	;S;	;KRAS;	;CALM2;	;DDX5;	;POLR2A;	;POLR2G;	;M;	ONEPATH	Pyrimidine_metabolism
AKT_PATHWAY	6.63652e-06	;S;	;KRAS;	;CALM2;	;HSP90AA1;	;POLR2E;	;POLR2H;	;M;	1.65548	Pyrimidine_metabolism
AKT_PATHWAY	9.10106e-05	;S;	;KRAS;	;CALM2;	;DDX5;	;POLR2A;	;POLR2J;	;M;	ONEPATH	Pyrimidine_metabolism
AKT_PATHWAY	5.93235e-06	;S;	;SYK;	;CALM2;	;EGFR;	;HSP90AA1;	;POLR2E;	;M;	2.97563	Pyrimidine_metabolism
AKT_PATHWAY	6.18609e-05	;S;	;SYK;	;CALM2;	;DDX5;	;POLR2A;	;POLR2G;	;M;	ONEPATH	Pyrimidine_metabolism
AKT_PATHWAY	2.15316e-06	;S;	;SYK;	;CALM2;	;HSP90AA1;	;POLR2E;	;POLR2H;	;M;	1.9064	Pyrimidine_metabolism
AKT_PATHWAY	6.32596e-05	;S;	;SYK;	;CALM2;	;DDX5;	;POLR2A;	;POLR2J;	;M;	ONEPATH	Pyrimidine_metabolism
EGFR_PATHWAY	1.17434e-06	;S;	;CAMK2D;	;CALM2;	;EGFR;	;GRB2;	;CAD;	;M;	1.28808	Pyrimidine_metabolism
EGFR_PATHWAY	1.2593e-06	;S;	;CAMK2D;	;CALM2;	;EGFR;	;SHC1;	;CAD;	;M;	1.45215	Pyrimidine_metabolism
EGFR_PATHWAY	2.77592e-05	;S;	;CAMK2D;	;CALM2;	;HSP90AA1;	;POLR2E;	;POLR2B;	;M;	1	Pyrimidine_metabolism
EGFR_PATHWAY	1.42847e-05	;S;	;CAMK2D;	;CALM2;	;HSP90AA1;	;POLR2E;	;POLR2C;	;M;	1	Pyrimidine_metabolism
EGFR_PATHWAY	7.33051e-06	;S;	;CAMK2D;	;CALM2;	;HSP90AA1;	;POLR2E;	;POLR2F;	;M;	1.34938	Pyrimidine_metabolism
EGFR_PATHWAY	2.45537e-05	;S;	;CAMK2D;	;CALM2;	;HSP90AA1;	;POLR2E;	;POLR2G;	;M;	1.34965	Pyrimidine_metabolism
EGFR_PATHWAY	9.4445e-06	;S;	;CAMK2D;	;CALM2;	;HSP90AA1;	;POLR2E;	;POLR2H;	;M;	1.35026	Pyrimidine_metabolism
EGFR_PATHWAY	1.51768e-05	;S;	;CAMK2D;	;CALM2;	;HSP90AA1;	;POLR2E;	;POLR2I;	;M;	1.35014	Pyrimidine_metabolism
EGFR_PATHWAY	1.19719e-05	;S;	;CAMK2D;	;CALM2;	;HSP90AA1;	;POLR2E;	;POLR2J;	;M;	1.64978	Pyrimidine_metabolism
EGFR_PATHWAY	1.63928e-05	;S;	;CAMK2D;	;CALM2;	;HSP90AA1;	;POLR2E;	;POLR2K;	;M;	1	Pyrimidine_metabolism
EGFR_PATHWAY	1.71442e-05	;S;	;CAMK2D;	;CALM2;	;HSP90AA1;	;POLR2E;	;POLR2L;	;M;	1.35068	Pyrimidine_metabolism
EGFR_PATHWAY	3.05201e-05	;S;	;CAMK2D;	;CALM2;	;HSP90AA1;	;HSPA8;	;POLR3D;	;M;	1.9969	Pyrimidine_metabolism
EGFR_PATHWAY	5.86009e-05	;S;	;KRAS;	;CALM2;	;EGFR;	;HSP90AA1;	;POLR2E;	;M;	1	Pyrimidine_metabolism
EGFR_PATHWAY	8.89983e-05	;S;	;KRAS;	;CALM2;	;DDX5;	;POLR2A;	;POLR2G;	;M;	ONEPATH	Pyrimidine_metabolism
EGFR_PATHWAY	6.63652e-06	;S;	;KRAS;	;CALM2;	;HSP90AA1;	;POLR2E;	;POLR2H;	;M;	1.65548	Pyrimidine_metabolism
EGFR_PATHWAY	9.10106e-05	;S;	;KRAS;	;CALM2;	;DDX5;	;POLR2A;	;POLR2J;	;M;	ONEPATH	Pyrimidine_metabolism
MAP_KINASE_PATHWAY	2.98331e-06	;S;	;CACNA1C;	;CALM2;	;EGFR;	;GRB2;	;CAD;	;M;	0.900797	Pyrimidine_metabolism
MAP_KINASE_PATHWAY	3.19913e-06	;S;	;CACNA1C;	;CALM2;	;EGFR;	;SHC1;	;CAD;	;M;	1.0847	Pyrimidine_metabolism
MAP_KINASE_PATHWAY	6.79396e-05	;S;	;CACNA1C;	;CALM2;	;EGFR;	;HSP90AA1;	;POLR2E;	;M;	1	Pyrimidine_metabolism
MAP_KINASE_PATHWAY	0.000103181	;S;	;CACNA1C;	;CALM2;	;DDX5;	;POLR2A;	;POLR2G;	;M;	ONEPATH	Pyrimidine_metabolism
MAP_KINASE_PATHWAY	2.32685e-05	;S;	;CACNA1C;	;CALM2;	;HSP90AA1;	;POLR2E;	;POLR2H;	;M;	1	Pyrimidine_metabolism
MAP_KINASE_PATHWAY	6.35574e-05	;S;	;CACNA1C;	;CALM2;	;DDX5;	;POLR2A;	;POLR2I;	;M;	ONEPATH	Pyrimidine_metabolism
MAP_KINASE_PATHWAY	0.000105514	;S;	;CACNA1C;	;CALM2;	;DDX5;	;POLR2A;	;POLR2J;	;M;	ONEPATH	Pyrimidine_metabolism
MAP_KINASE_PATHWAY	7.15214e-05	;S;	;CACNA1C;	;CALM2;	;DDX5;	;POLR2A;	;POLR2L;	;M;	ONEPATH	Pyrimidine_metabolism
MAP_KINASE_PATHWAY	5.86009e-05	;S;	;KRAS;	;CALM2;	;EGFR;	;HSP90AA1;	;POLR2E;	;M;	1	Pyrimidine_metabolism
MAP_KINASE_PATHWAY	8.89983e-05	;S;	;KRAS;	;CALM2;	;DDX5;	;POLR2A;	;POLR2G;	;M;	ONEPATH	Pyrimidine_metabolism
MAP_KINASE_PATHWAY	6.63652e-06	;S;	;KRAS;	;CALM2;	;HSP90AA1;	;POLR2E;	;POLR2H;	;M;	1.65548	Pyrimidine_metabolism
MAP_KINASE_PATHWAY	9.10106e-05	;S;	;KRAS;	;CALM2;	;DDX5;	;POLR2A;	;POLR2J;	;M;	ONEPATH	Pyrimidine_metabolism
NFKB_PATHWAY	1.9767e-06	;S;	;CSNK2A1;	;CALM2;	;EGFR;	;HSP90AA1;	;POLR2E;	;M;	2.64145	Pyrimidine_metabolism
NFKB_PATHWAY	1.80713e-05	;S;	;REL;	;CALM2;	;EGFR;	;HSP90AA1;	;POLR2E;	;M;	1.41283	Pyrimidine_metabolism
NFKB_PATHWAY	1.57769e-05	;S;	;REL;	;CALM2;	;DDX5;	;POLR2A;	;POLR2G;	;M;	1	Pyrimidine_metabolism
NFKB_PATHWAY	5.17277e-05	;S;	;REL;	;CALM2;	;DDX5;	;POLR2A;	;POLR2J;	;M;	ONEPATH	Pyrimidine_metabolism
NFKB_PATHWAY	5.93235e-06	;S;	;SYK;	;CALM2;	;EGFR;	;HSP90AA1;	;POLR2E;	;M;	2.97563	Pyrimidine_metabolism
NFKB_PATHWAY	6.18609e-05	;S;	;SYK;	;CALM2;	;DDX5;	;POLR2A;	;POLR2G;	;M;	ONEPATH	Pyrimidine_metabolism
NFKB_PATHWAY	2.15316e-06	;S;	;SYK;	;CALM2;	;HSP90AA1;	;POLR2E;	;POLR2H;	;M;	1.9064	Pyrimidine_metabolism
NFKB_PATHWAY	6.32596e-05	;S;	;SYK;	;CALM2;	;DDX5;	;POLR2A;	;POLR2J;	;M;	ONEPATH	Pyrimidine_metabolism
RAS_PATHWAY	1.33153e-06	;S;	;INSR;	;CALM2;	;EGFR;	;HSP90AA1;	;POLR2E;	;M;	4.00004	Pyrimidine_metabolism
RAS_PATHWAY	9.66226e-07	;S;	;INSR;	;CALM2;	;HSP90AA1;	;POLR2E;	;POLR2H;	;M;	2.33886	Pyrimidine_metabolism
RAS_PATHWAY	5.86009e-05	;S;	;KRAS;	;CALM2;	;EGFR;	;HSP90AA1;	;POLR2E;	;M;	1	Pyrimidine_metabolism
RAS_PATHWAY	8.89983e-05	;S;	;KRAS;	;CALM2;	;DDX5;	;POLR2A;	;POLR2G;	;M;	ONEPATH	Pyrimidine_metabolism
RAS_PATHWAY	6.63652e-06	;S;	;KRAS;	;CALM2;	;HSP90AA1;	;POLR2E;	;POLR2H;	;M;	1.65548	Pyrimidine_metabolism
RAS_PATHWAY	9.10106e-05	;S;	;KRAS;	;CALM2;	;DDX5;	;POLR2A;	;POLR2J;	;M;	ONEPATH	Pyrimidine_metabolism
RAS_PATHWAY	5.43016e-05	;S;	;RALA;	;CALM2;	;EGFR;	;HSP90AA1;	;POLR2E;	;M;	1	Pyrimidine_metabolism
RAS_PATHWAY	1.26125e-05	;S;	;RALA;	;CALM2;	;HSP90AA1;	;POLR2E;	;POLR2H;	;M;	1.36202	Pyrimidine_metabolism
RAS_PATHWAY	1.80713e-05	;S;	;REL;	;CALM2;	;EGFR;	;HSP90AA1;	;POLR2E;	;M;	1.41283	Pyrimidine_metabolism
RAS_PATHWAY	1.57769e-05	;S;	;REL;	;CALM2;	;DDX5;	;POLR2A;	;POLR2G;	;M;	1	Pyrimidine_metabolism
RAS_PATHWAY	5.17277e-05	;S;	;REL;	;CALM2;	;DDX5;	;POLR2A;	;POLR2J;	;M;	ONEPATH	Pyrimidine_metabolism
WNT_PATHWAY	1.17434e-06	;S;	;CAMK2D;	;CALM2;	;EGFR;	;GRB2;	;CAD;	;M;	1.28808	Pyrimidine_metabolism
WNT_PATHWAY	1.2593e-06	;S;	;CAMK2D;	;CALM2;	;EGFR;	;SHC1;	;CAD;	;M;	1.45215	Pyrimidine_metabolism
WNT_PATHWAY	2.77592e-05	;S;	;CAMK2D;	;CALM2;	;HSP90AA1;	;POLR2E;	;POLR2B;	;M;	1	Pyrimidine_metabolism
WNT_PATHWAY	1.42847e-05	;S;	;CAMK2D;	;CALM2;	;HSP90AA1;	;POLR2E;	;POLR2C;	;M;	1	Pyrimidine_metabolism
WNT_PATHWAY	7.33051e-06	;S;	;CAMK2D;	;CALM2;	;HSP90AA1;	;POLR2E;	;POLR2F;	;M;	1.34938	Pyrimidine_metabolism
WNT_PATHWAY	2.45537e-05	;S;	;CAMK2D;	;CALM2;	;HSP90AA1;	;POLR2E;	;POLR2G;	;M;	1.34965	Pyrimidine_metabolism
WNT_PATHWAY	9.4445e-06	;S;	;CAMK2D;	;CALM2;	;HSP90AA1;	;POLR2E;	;POLR2H;	;M;	1.35026	Pyrimidine_metabolism
WNT_PATHWAY	1.51768e-05	;S;	;CAMK2D;	;CALM2;	;HSP90AA1;	;POLR2E;	;POLR2I;	;M;	1.35014	Pyrimidine_metabolism
WNT_PATHWAY	1.19719e-05	;S;	;CAMK2D;	;CALM2;	;HSP90AA1;	;POLR2E;	;POLR2J;	;M;	1.64978	Pyrimidine_metabolism
WNT_PATHWAY	1.63928e-05	;S;	;CAMK2D;	;CALM2;	;HSP90AA1;	;POLR2E;	;POLR2K;	;M;	1	Pyrimidine_metabolism
WNT_PATHWAY	1.71442e-05	;S;	;CAMK2D;	;CALM2;	;HSP90AA1;	;POLR2E;	;POLR2L;	;M;	1.35068	Pyrimidine_metabolism
WNT_PATHWAY	3.05201e-05	;S;	;CAMK2D;	;CALM2;	;HSP90AA1;	;HSPA8;	;POLR3D;	;M;	1.9969	Pyrimidine_metabolism
WNT_PATHWAY	1.9767e-06	;S;	;CSNK2A1;	;CALM2;	;EGFR;	;HSP90AA1;	;POLR2E;	;M;	2.64145	Pyrimidine_metabolism
EGFR_PATHWAY	9.83986e-06	;S;	;CAMK2D;	;CALM2;	;HSP90AA1;	;STUB1;	;CYP3A4;	;M;	1.41421	Retinol_metabolism
WNT_PATHWAY	9.83986e-06	;S;	;CAMK2D;	;CALM2;	;HSP90AA1;	;STUB1;	;CYP3A4;	;M;	1.41421	Retinol_metabolism
EGFR_PATHWAY	9.83986e-06	;S;	;CAMK2D;	;CALM2;	;HSP90AA1;	;STUB1;	;CYP3A4;	;M;	1.41421	Steroid_hormone_biosynthesis
WNT_PATHWAY	9.83986e-06	;S;	;CAMK2D;	;CALM2;	;HSP90AA1;	;STUB1;	;CYP3A4;	;M;	1.41421	Steroid_hormone_biosynthesis
EGFR_PATHWAY	0.000488068	;S;	;CAMK2D;	;CALM2;	;HSP90AA1;	;APP;	;HSD17B10;	;M;	ONEPATH	Valine_leucine_and_isoleucine_degradation
EGFR_PATHWAY	2.1818e-05	;S;	;CAMK2D;	;CALM2;	;EGFR;	;INPPL1;	;PCCB;	;M;	1	Valine_leucine_and_isoleucine_degradation
MAP_KINASE_PATHWAY	1.66864e-05	;S;	;CACNA1C;	;CALM2;	;EGFR;	;INPPL1;	;MCCC2;	;M;	1	Valine_leucine_and_isoleucine_degradation
MAP_KINASE_PATHWAY	4.13426e-05	;S;	;CACNA1C;	;CALM2;	;EGFR;	;INPPL1;	;PCCB;	;M;	ONEPATH	Valine_leucine_and_isoleucine_degradation
WNT_PATHWAY	0.000488068	;S;	;CAMK2D;	;CALM2;	;HSP90AA1;	;APP;	;HSD17B10;	;M;	ONEPATH	Valine_leucine_and_isoleucine_degradation
WNT_PATHWAY	2.1818e-05	;S;	;CAMK2D;	;CALM2;	;EGFR;	;INPPL1;	;PCCB;	;M;	1	Valine_leucine_and_isoleucine_degradation
AKT_PATHWAY	8.82326e-07	;S;	;INSR;	;CALM2;	;EGFR;	;INPPL1;		;M;	15.3131	Inositol_phosphate_metabolism
AKT_PATHWAY	1.4979e-06	;S;	;INSR;	;CALM2;	;EGFR;	;PIK3C2B;		;M;	12.3233	Inositol_phosphate_metabolism
AKT_PATHWAY	7.90691e-05	;S;	;KRAS;	;CALM2;	;EGFR;	;INPPL1;		;M;	3.46378	Inositol_phosphate_metabolism
AKT_PATHWAY	0.00012756	;S;	;KRAS;	;CALM2;	;EGFR;	;PIK3C2B;		;M;	2.64401	Inositol_phosphate_metabolism
AKT_PATHWAY	6.11791e-05	;S;	;KRAS;	;CALM2;	;EGFR;	;PLCG1;		;M;	4.58222	Inositol_phosphate_metabolism
AKT_PATHWAY	2.09807e-06	;S;	;SYK;	;CALM2;	;EGFR;	;INPPL1;		;M;	14.4888	Inositol_phosphate_metabolism
AKT_PATHWAY	3.42905e-06	;S;	;SYK;	;CALM2;	;EGFR;	;PIK3C2B;		;M;	12.1891	Inositol_phosphate_metabolism
AKT_PATHWAY	2.00377e-06	;S;	;SYK;	;CALM2;	;EGFR;	;PLCG1;		;M;	17.3972	Inositol_phosphate_metabolism
EGFR_PATHWAY	6.98934e-05	;S;	;CAMK2D;	;CALM2;	;EGFR;	;INPPL1;		;M;	4.70628	Inositol_phosphate_metabolism
EGFR_PATHWAY	0.000170767	;S;	;CAMK2D;	;CALM2;	;EGFR;	;PIK3C2B;		;M;	2.44792	Inositol_phosphate_metabolism
EGFR_PATHWAY	6.62626e-05	;S;	;CAMK2D;	;CALM2;	;EGFR;	;PLCG1;		;M;	6.47112	Inositol_phosphate_metabolism
EGFR_PATHWAY	7.90691e-05	;S;	;KRAS;	;CALM2;	;EGFR;	;INPPL1;		;M;	3.46378	Inositol_phosphate_metabolism
EGFR_PATHWAY	0.00012756	;S;	;KRAS;	;CALM2;	;EGFR;	;PIK3C2B;		;M;	2.64401	Inositol_phosphate_metabolism
EGFR_PATHWAY	6.11791e-05	;S;	;KRAS;	;CALM2;	;EGFR;	;PLCG1;		;M;	4.58222	Inositol_phosphate_metabolism
MAP_KINASE_PATHWAY	0.000394892	;S;	;CACNA1C;	;CALM2;	;EGFR;	;INPPL1;		;M;	2.64559	Inositol_phosphate_metabolism
MAP_KINASE_PATHWAY	0.000637068	;S;	;CACNA1C;	;CALM2;	;EGFR;	;PIK3C2B;		;M;	1.41373	Inositol_phosphate_metabolism
MAP_KINASE_PATHWAY	0.000287709	;S;	;CACNA1C;	;CALM2;	;EGFR;	;PLCG1;		;M;	3.60534	Inositol_phosphate_metabolism
MAP_KINASE_PATHWAY	7.90691e-05	;S;	;KRAS;	;CALM2;	;EGFR;	;INPPL1;		;M;	3.46378	Inositol_phosphate_metabolism
MAP_KINASE_PATHWAY	0.00012756	;S;	;KRAS;	;CALM2;	;EGFR;	;PIK3C2B;		;M;	2.64401	Inositol_phosphate_metabolism
MAP_KINASE_PATHWAY	6.11791e-05	;S;	;KRAS;	;CALM2;	;EGFR;	;PLCG1;		;M;	4.58222	Inositol_phosphate_metabolism
NFKB_PATHWAY	2.07522e-06	;S;	;CSNK2A1;	;CALM2;	;EGFR;	;INPPL1;		;M;	6.96273	Inositol_phosphate_metabolism
NFKB_PATHWAY	3.34789e-06	;S;	;CSNK2A1;	;CALM2;	;EGFR;	;PIK3C2B;		;M;	5.84509	Inositol_phosphate_metabolism
NFKB_PATHWAY	1.10177e-06	;S;	;CSNK2A1;	;CALM2;	;EGFR;	;PLCG1;		;M;	9.55276	Inositol_phosphate_metabolism
NFKB_PATHWAY	1.74179e-05	;S;	;REL;	;CALM2;	;EGFR;	;INPPL1;		;M;	3.87259	Inositol_phosphate_metabolism
NFKB_PATHWAY	2.80998e-05	;S;	;REL;	;CALM2;	;EGFR;	;PIK3C2B;		;M;	3.16012	Inositol_phosphate_metabolism
NFKB_PATHWAY	1.07862e-05	;S;	;REL;	;CALM2;	;EGFR;	;PLCG1;		;M;	4.99959	Inositol_phosphate_metabolism
NFKB_PATHWAY	2.09807e-06	;S;	;SYK;	;CALM2;	;EGFR;	;INPPL1;		;M;	14.4888	Inositol_phosphate_metabolism
NFKB_PATHWAY	3.42905e-06	;S;	;SYK;	;CALM2;	;EGFR;	;PIK3C2B;		;M;	12.1891	Inositol_phosphate_metabolism
NFKB_PATHWAY	2.00377e-06	;S;	;SYK;	;CALM2;	;EGFR;	;PLCG1;		;M;	17.3972	Inositol_phosphate_metabolism
RAS_PATHWAY	8.82326e-07	;S;	;INSR;	;CALM2;	;EGFR;	;INPPL1;		;M;	15.3131	Inositol_phosphate_metabolism
RAS_PATHWAY	1.4979e-06	;S;	;INSR;	;CALM2;	;EGFR;	;PIK3C2B;		;M;	12.3233	Inositol_phosphate_metabolism
RAS_PATHWAY	7.90691e-05	;S;	;KRAS;	;CALM2;	;EGFR;	;INPPL1;		;M;	3.46378	Inositol_phosphate_metabolism
RAS_PATHWAY	0.00012756	;S;	;KRAS;	;CALM2;	;EGFR;	;PIK3C2B;		;M;	2.64401	Inositol_phosphate_metabolism
RAS_PATHWAY	6.11791e-05	;S;	;KRAS;	;CALM2;	;EGFR;	;PLCG1;		;M;	4.58222	Inositol_phosphate_metabolism
RAS_PATHWAY	8.42344e-05	;S;	;RALA;	;CALM2;	;EGFR;	;INPPL1;		;M;	3.31633	Inositol_phosphate_metabolism
RAS_PATHWAY	0.000135893	;S;	;RALA;	;CALM2;	;EGFR;	;PIK3C2B;		;M;	2.44794	Inositol_phosphate_metabolism
RAS_PATHWAY	7.5434e-05	;S;	;RALA;	;CALM2;	;EGFR;	;PLCG1;		;M;	4.47181	Inositol_phosphate_metabolism
RAS_PATHWAY	1.74179e-05	;S;	;REL;	;CALM2;	;EGFR;	;INPPL1;		;M;	3.87259	Inositol_phosphate_metabolism
RAS_PATHWAY	2.80998e-05	;S;	;REL;	;CALM2;	;EGFR;	;PIK3C2B;		;M;	3.16012	Inositol_phosphate_metabolism
RAS_PATHWAY	1.07862e-05	;S;	;REL;	;CALM2;	;EGFR;	;PLCG1;		;M;	4.99959	Inositol_phosphate_metabolism
WNT_PATHWAY	6.98934e-05	;S;	;CAMK2D;	;CALM2;	;EGFR;	;INPPL1;		;M;	4.70628	Inositol_phosphate_metabolism
WNT_PATHWAY	0.000170767	;S;	;CAMK2D;	;CALM2;	;EGFR;	;PIK3C2B;		;M;	2.44792	Inositol_phosphate_metabolism
WNT_PATHWAY	6.62626e-05	;S;	;CAMK2D;	;CALM2;	;EGFR;	;PLCG1;		;M;	6.47112	Inositol_phosphate_metabolism
WNT_PATHWAY	2.07522e-06	;S;	;CSNK2A1;	;CALM2;	;EGFR;	;INPPL1;		;M;	6.96273	Inositol_phosphate_metabolism
WNT_PATHWAY	3.34789e-06	;S;	;CSNK2A1;	;CALM2;	;EGFR;	;PIK3C2B;		;M;	5.84509	Inositol_phosphate_metabolism
WNT_PATHWAY	1.10177e-06	;S;	;CSNK2A1;	;CALM2;	;EGFR;	;PLCG1;		;M;	9.55276	Inositol_phosphate_metabolism
AKT_PATHWAY	3.97402e-07	;S;	;EGFR;	;CALM2;	;FKBP8;	;PSMD2;		;M;	12.8307	N-Glycan_biosynthesis
EGFR_PATHWAY	0.000100396	;S;	;CAMK2D;	;CALM2;	;FKBP8;	;PSMD2;		;M;	2.64373	N-Glycan_biosynthesis
EGFR_PATHWAY	3.97402e-07	;S;	;EGFR;	;CALM2;	;FKBP8;	;PSMD2;		;M;	12.8307	N-Glycan_biosynthesis
MAP_KINASE_PATHWAY	3.97402e-07	;S;	;EGFR;	;CALM2;	;FKBP8;	;PSMD2;		;M;	12.8307	N-Glycan_biosynthesis
RAS_PATHWAY	3.97402e-07	;S;	;EGFR;	;CALM2;	;FKBP8;	;PSMD2;		;M;	12.8307	N-Glycan_biosynthesis
WNT_PATHWAY	0.000100396	;S;	;CAMK2D;	;CALM2;	;FKBP8;	;PSMD2;		;M;	2.64373	N-Glycan_biosynthesis
EGFR_PATHWAY	2.69064e-05	;S;	;CAMK2D;	;CALM2;	;CSNK2A1;	;OGT;		;M;	3.59925	O-Mannosyl_glycan_biosynthesis
WNT_PATHWAY	2.69064e-05	;S;	;CAMK2D;	;CALM2;	;CSNK2A1;	;OGT;		;M;	3.59925	O-Mannosyl_glycan_biosynthesis
AKT_PATHWAY	6.21017e-08	;S;	;EGFR;	;CALM2;	;DDX5;	;POLR2A;		;M;	25.6247	Purine_metabolism
AKT_PATHWAY	4.75178e-06	;S;	;INSR;	;CALM2;	;DDX5;	;POLR2A;		;M;	5.52845	Purine_metabolism
AKT_PATHWAY	0.00200684	;S;	;KRAS;	;CALM2;	;DDX5;	;POLR2A;		;M;	1	Purine_metabolism
AKT_PATHWAY	1.78107e-05	;S;	;SYK;	;CALM2;	;DDX5;	;POLR2A;		;M;	3.99976	Purine_metabolism
EGFR_PATHWAY	4.00614e-05	;S;	;CAMK2D;	;CALM2;	;DDX5;	;POLR2A;		;M;	6.63321	Purine_metabolism
EGFR_PATHWAY	0.000467902	;S;	;CAMK2D;	;CALM2;	;HSP90AA1;	;POLR2E;		;M;	3.31587	Purine_metabolism
EGFR_PATHWAY	6.21017e-08	;S;	;EGFR;	;CALM2;	;DDX5;	;POLR2A;		;M;	25.6247	Purine_metabolism
EGFR_PATHWAY	0.00200684	;S;	;KRAS;	;CALM2;	;DDX5;	;POLR2A;		;M;	1	Purine_metabolism
MAP_KINASE_PATHWAY	0.00232665	;S;	;CACNA1C;	;CALM2;	;DDX5;	;POLR2A;		;M;	1	Purine_metabolism
MAP_KINASE_PATHWAY	6.21017e-08	;S;	;EGFR;	;CALM2;	;DDX5;	;POLR2A;		;M;	25.6247	Purine_metabolism
MAP_KINASE_PATHWAY	0.00200684	;S;	;KRAS;	;CALM2;	;DDX5;	;POLR2A;		;M;	1	Purine_metabolism
NFKB_PATHWAY	1.46685e-05	;S;	;REL;	;CALM2;	;DDX5;	;POLR2A;		;M;	3.46394	Purine_metabolism
NFKB_PATHWAY	1.78107e-05	;S;	;SYK;	;CALM2;	;DDX5;	;POLR2A;		;M;	3.99976	Purine_metabolism
RAS_PATHWAY	6.21017e-08	;S;	;EGFR;	;CALM2;	;DDX5;	;POLR2A;		;M;	25.6247	Purine_metabolism
RAS_PATHWAY	4.75178e-06	;S;	;INSR;	;CALM2;	;DDX5;	;POLR2A;		;M;	5.52845	Purine_metabolism
RAS_PATHWAY	0.00200684	;S;	;KRAS;	;CALM2;	;DDX5;	;POLR2A;		;M;	1	Purine_metabolism
RAS_PATHWAY	0.00185961	;S;	;RALA;	;CALM2;	;DDX5;	;POLR2A;		;M;	1	Purine_metabolism
RAS_PATHWAY	1.46685e-05	;S;	;REL;	;CALM2;	;DDX5;	;POLR2A;		;M;	3.46394	Purine_metabolism
WNT_PATHWAY	4.00614e-05	;S;	;CAMK2D;	;CALM2;	;DDX5;	;POLR2A;		;M;	6.63321	Purine_metabolism
WNT_PATHWAY	0.000467902	;S;	;CAMK2D;	;CALM2;	;HSP90AA1;	;POLR2E;		;M;	3.31587	Purine_metabolism
AKT_PATHWAY	6.21017e-08	;S;	;EGFR;	;CALM2;	;DDX5;	;POLR2A;		;M;	25.6247	Pyrimidine_metabolism
AKT_PATHWAY	4.75178e-06	;S;	;INSR;	;CALM2;	;DDX5;	;POLR2A;		;M;	5.52845	Pyrimidine_metabolism
AKT_PATHWAY	0.00200684	;S;	;KRAS;	;CALM2;	;DDX5;	;POLR2A;		;M;	1	Pyrimidine_metabolism
AKT_PATHWAY	1.78107e-05	;S;	;SYK;	;CALM2;	;DDX5;	;POLR2A;		;M;	3.99976	Pyrimidine_metabolism
EGFR_PATHWAY	4.00614e-05	;S;	;CAMK2D;	;CALM2;	;DDX5;	;POLR2A;		;M;	6.63321	Pyrimidine_metabolism
EGFR_PATHWAY	0.000467902	;S;	;CAMK2D;	;CALM2;	;HSP90AA1;	;POLR2E;		;M;	3.31587	Pyrimidine_metabolism
EGFR_PATHWAY	6.21017e-08	;S;	;EGFR;	;CALM2;	;DDX5;	;POLR2A;		;M;	25.6247	Pyrimidine_metabolism
EGFR_PATHWAY	0.00200684	;S;	;KRAS;	;CALM2;	;DDX5;	;POLR2A;		;M;	1	Pyrimidine_metabolism
MAP_KINASE_PATHWAY	0.00232665	;S;	;CACNA1C;	;CALM2;	;DDX5;	;POLR2A;		;M;	1	Pyrimidine_metabolism
MAP_KINASE_PATHWAY	6.21017e-08	;S;	;EGFR;	;CALM2;	;DDX5;	;POLR2A;		;M;	25.6247	Pyrimidine_metabolism
MAP_KINASE_PATHWAY	0.00200684	;S;	;KRAS;	;CALM2;	;DDX5;	;POLR2A;		;M;	1	Pyrimidine_metabolism
NFKB_PATHWAY	1.46685e-05	;S;	;REL;	;CALM2;	;DDX5;	;POLR2A;		;M;	3.46394	Pyrimidine_metabolism
NFKB_PATHWAY	1.78107e-05	;S;	;SYK;	;CALM2;	;DDX5;	;POLR2A;		;M;	3.99976	Pyrimidine_metabolism
RAS_PATHWAY	6.21017e-08	;S;	;EGFR;	;CALM2;	;DDX5;	;POLR2A;		;M;	25.6247	Pyrimidine_metabolism
RAS_PATHWAY	4.75178e-06	;S;	;INSR;	;CALM2;	;DDX5;	;POLR2A;		;M;	5.52845	Pyrimidine_metabolism
RAS_PATHWAY	0.00200684	;S;	;KRAS;	;CALM2;	;DDX5;	;POLR2A;		;M;	1	Pyrimidine_metabolism
RAS_PATHWAY	0.00185961	;S;	;RALA;	;CALM2;	;DDX5;	;POLR2A;		;M;	1	Pyrimidine_metabolism
RAS_PATHWAY	1.46685e-05	;S;	;REL;	;CALM2;	;DDX5;	;POLR2A;		;M;	3.46394	Pyrimidine_metabolism
WNT_PATHWAY	4.00614e-05	;S;	;CAMK2D;	;CALM2;	;DDX5;	;POLR2A;		;M;	6.63321	Pyrimidine_metabolism
WNT_PATHWAY	0.000467902	;S;	;CAMK2D;	;CALM2;	;HSP90AA1;	;POLR2E;		;M;	3.31587	Pyrimidine_metabolism
AKT_PATHWAY	8.45048e-05	;S;	;EGFR;	;CALM2;	;NOS2;			;M;	7.87371	Arginine_and_proline_metabolism
EGFR_PATHWAY	0.011628	;S;	;CAMK2D;	;CALM2;	;NOS2;			;M;	1	Arginine_and_proline_metabolism
EGFR_PATHWAY	8.45048e-05	;S;	;EGFR;	;CALM2;	;NOS2;			;M;	7.87371	Arginine_and_proline_metabolism
MAP_KINASE_PATHWAY	8.45048e-05	;S;	;EGFR;	;CALM2;	;NOS2;			;M;	7.87371	Arginine_and_proline_metabolism
RAS_PATHWAY	8.45048e-05	;S;	;EGFR;	;CALM2;	;NOS2;			;M;	7.87371	Arginine_and_proline_metabolism
WNT_PATHWAY	0.011628	;S;	;CAMK2D;	;CALM2;	;NOS2;			;M;	1	Arginine_and_proline_metabolism
EGFR_PATHWAY	8.07209e-05	;S;	;CAMK2A;	;CAMK2D;	;CALM2;	;RALA;	;PLD1;	;M;	1	Ether_lipid_metabolism
EGFR_PATHWAY	0.000236845	;S;	;CAMK2B;	;CAMK2D;	;CALM2;	;RALA;	;PLD1;	;M;	ONEPATH	Ether_lipid_metabolism
TGFB_PATHWAY	8.07209e-05	;S;	;CAMK2A;	;CAMK2D;	;CALM2;	;RALA;	;PLD1;	;M;	1	Ether_lipid_metabolism
WNT_PATHWAY	8.07209e-05	;S;	;CAMK2A;	;CAMK2D;	;CALM2;	;RALA;	;PLD1;	;M;	1	Ether_lipid_metabolism
WNT_PATHWAY	0.000236845	;S;	;CAMK2B;	;CAMK2D;	;CALM2;	;RALA;	;PLD1;	;M;	ONEPATH	Ether_lipid_metabolism
EGFR_PATHWAY	8.07209e-05	;S;	;CAMK2A;	;CAMK2D;	;CALM2;	;RALA;	;PLD1;	;M;	1	Glycerophospholipid_metabolism
EGFR_PATHWAY	0.000236845	;S;	;CAMK2B;	;CAMK2D;	;CALM2;	;RALA;	;PLD1;	;M;	ONEPATH	Glycerophospholipid_metabolism
TGFB_PATHWAY	8.07209e-05	;S;	;CAMK2A;	;CAMK2D;	;CALM2;	;RALA;	;PLD1;	;M;	1	Glycerophospholipid_metabolism
WNT_PATHWAY	8.07209e-05	;S;	;CAMK2A;	;CAMK2D;	;CALM2;	;RALA;	;PLD1;	;M;	1	Glycerophospholipid_metabolism
WNT_PATHWAY	0.000236845	;S;	;CAMK2B;	;CAMK2D;	;CALM2;	;RALA;	;PLD1;	;M;	ONEPATH	Glycerophospholipid_metabolism
AKT_PATHWAY	1.47389e-08	;S;	;BCL2;	;FKBP8;	;CALM2;	;EGFR;	;INPPL1;	;M;	5.31892	Inositol_phosphate_metabolism
AKT_PATHWAY	9.27928e-08	;S;	;BCL2;	;FKBP8;	;CALM2;	;EGFR;	;PIK3C2B;	;M;	4.56135	Inositol_phosphate_metabolism
AKT_PATHWAY	1.90305e-06	;S;	;RBL2;	;CCNE1;	;CALM2;	;EGFR;	;INPPL1;	;M;	1.9771	Inositol_phosphate_metabolism
AKT_PATHWAY	3.07013e-06	;S;	;RBL2;	;CCNE1;	;CALM2;	;EGFR;	;PIK3C2B;	;M;	1.9771	Inositol_phosphate_metabolism
AKT_PATHWAY	4.16307e-07	;S;	;RBL2;	;CCNE1;	;CALM2;	;EGFR;	;PLCG1;	;M;	2.95834	Inositol_phosphate_metabolism
APOPTOSIS_PATHWAY	1.47389e-08	;S;	;BCL2;	;FKBP8;	;CALM2;	;EGFR;	;INPPL1;	;M;	5.31892	Inositol_phosphate_metabolism
APOPTOSIS_PATHWAY	9.27928e-08	;S;	;BCL2;	;FKBP8;	;CALM2;	;EGFR;	;PIK3C2B;	;M;	4.56135	Inositol_phosphate_metabolism
EGFR_PATHWAY	0.000285495	;S;	;CAMK2A;	;CAMK2D;	;CALM2;	;EGFR;	;INPPL1;	;M;	1	Inositol_phosphate_metabolism
EGFR_PATHWAY	0.000800843	;S;	;CAMK2A;	;CAMK2D;	;CALM2;	;EGFR;	;PIK3C2B;	;M;	ONEPATH	Inositol_phosphate_metabolism
EGFR_PATHWAY	5.2941e-05	;S;	;CAMK2A;	;CAMK2D;	;CALM2;	;EGFR;	;PLCG1;	;M;	1.90414	Inositol_phosphate_metabolism
EGFR_PATHWAY	6.86378e-05	;S;	;CAMK2A;	;CAMK2D;	;CALM2;	;SYK;	;PLCG2;	;M;	ONEPATH	Inositol_phosphate_metabolism
EGFR_PATHWAY	0.000369785	;S;	;CAMK2B;	;CAMK2D;	;CALM2;	;EGFR;	;INPPL1;	;M;	1	Inositol_phosphate_metabolism
EGFR_PATHWAY	0.00103728	;S;	;CAMK2B;	;CAMK2D;	;CALM2;	;EGFR;	;PIK3C2B;	;M;	ONEPATH	Inositol_phosphate_metabolism
EGFR_PATHWAY	0.000310774	;S;	;CAMK2B;	;CAMK2D;	;CALM2;	;EGFR;	;PLCG1;	;M;	1.40614	Inositol_phosphate_metabolism
EGFR_PATHWAY	8.89023e-05	;S;	;CAMK2B;	;CAMK2D;	;CALM2;	;SYK;	;PLCG2;	;M;	ONEPATH	Inositol_phosphate_metabolism
EGFR_PATHWAY	2.41682e-07	;S;	;SRF;	;CSNK2A1;	;CALM2;	;EGFR;	;PIK3C2B;	;M;	3.39014	Inositol_phosphate_metabolism
JNK_PATHWAY	1.47389e-08	;S;	;BCL2;	;FKBP8;	;CALM2;	;EGFR;	;INPPL1;	;M;	5.31892	Inositol_phosphate_metabolism
JNK_PATHWAY	9.27928e-08	;S;	;BCL2;	;FKBP8;	;CALM2;	;EGFR;	;PIK3C2B;	;M;	4.56135	Inositol_phosphate_metabolism
MAP_KINASE_PATHWAY	0.000700699	;S;	;CACNB3;	;CACNA1C;	;CALM2;	;EGFR;	;INPPL1;	;M;	ONEPATH	Inositol_phosphate_metabolism
MAP_KINASE_PATHWAY	0.00113042	;S;	;CACNB3;	;CACNA1C;	;CALM2;	;EGFR;	;PIK3C2B;	;M;	ONEPATH	Inositol_phosphate_metabolism
MAP_KINASE_PATHWAY	0.000790513	;S;	;CACNB3;	;CACNA1C;	;CALM2;	;EGFR;	;PLCG1;	;M;	ONEPATH	Inositol_phosphate_metabolism
MAP_KINASE_PATHWAY	2.41682e-07	;S;	;SRF;	;CSNK2A1;	;CALM2;	;EGFR;	;PIK3C2B;	;M;	3.39014	Inositol_phosphate_metabolism
RAS_PATHWAY	0.000700335	;S;	;CALML3;	;MYO10;	;CALM2;	;EGFR;	;INPPL1;	;M;	ONEPATH	Inositol_phosphate_metabolism
RAS_PATHWAY	0.00112983	;S;	;CALML3;	;MYO10;	;CALM2;	;EGFR;	;PIK3C2B;	;M;	ONEPATH	Inositol_phosphate_metabolism
RAS_PATHWAY	0.000790102	;S;	;CALML3;	;MYO10;	;CALM2;	;EGFR;	;PLCG1;	;M;	ONEPATH	Inositol_phosphate_metabolism
RAS_PATHWAY	0.000560044	;S;	;EXOC2;	;RALA;	;CALM2;	;EGFR;	;INPPL1;	;M;	ONEPATH	Inositol_phosphate_metabolism
RAS_PATHWAY	0.000903503	;S;	;EXOC2;	;RALA;	;CALM2;	;EGFR;	;PIK3C2B;	;M;	ONEPATH	Inositol_phosphate_metabolism
RAS_PATHWAY	0.000631829	;S;	;EXOC2;	;RALA;	;CALM2;	;EGFR;	;PLCG1;	;M;	ONEPATH	Inositol_phosphate_metabolism
RAS_PATHWAY	0.000259999	;S;	;RALBP1;	;RALA;	;CALM2;	;EGFR;	;INPPL1;	;M;	ONEPATH	Inositol_phosphate_metabolism
RAS_PATHWAY	0.000419449	;S;	;RALBP1;	;RALA;	;CALM2;	;EGFR;	;PIK3C2B;	;M;	ONEPATH	Inositol_phosphate_metabolism
RAS_PATHWAY	0.000293325	;S;	;RALBP1;	;RALA;	;CALM2;	;EGFR;	;PLCG1;	;M;	ONEPATH	Inositol_phosphate_metabolism
RAS_PATHWAY	3.03862e-05	;S;	;RALGDS;	;KRAS;	;CALM2;	;EGFR;	;PIK3C2B;	;M;	2.22315	Inositol_phosphate_metabolism
RAS_PATHWAY	1.31062e-05	;S;	;RALGDS;	;KRAS;	;CALM2;	;EGFR;	;PLCG1;	;M;	2.80109	Inositol_phosphate_metabolism
TGFB_PATHWAY	0.000285495	;S;	;CAMK2A;	;CAMK2D;	;CALM2;	;EGFR;	;INPPL1;	;M;	1	Inositol_phosphate_metabolism
TGFB_PATHWAY	0.000800843	;S;	;CAMK2A;	;CAMK2D;	;CALM2;	;EGFR;	;PIK3C2B;	;M;	ONEPATH	Inositol_phosphate_metabolism
TGFB_PATHWAY	5.2941e-05	;S;	;CAMK2A;	;CAMK2D;	;CALM2;	;EGFR;	;PLCG1;	;M;	1.90414	Inositol_phosphate_metabolism
TGFB_PATHWAY	6.86378e-05	;S;	;CAMK2A;	;CAMK2D;	;CALM2;	;SYK;	;PLCG2;	;M;	ONEPATH	Inositol_phosphate_metabolism
TGFB_PATHWAY	1.90305e-06	;S;	;RBL2;	;CCNE1;	;CALM2;	;EGFR;	;INPPL1;	;M;	1.9771	Inositol_phosphate_metabolism
TGFB_PATHWAY	3.07013e-06	;S;	;RBL2;	;CCNE1;	;CALM2;	;EGFR;	;PIK3C2B;	;M;	1.9771	Inositol_phosphate_metabolism
TGFB_PATHWAY	4.16307e-07	;S;	;RBL2;	;CCNE1;	;CALM2;	;EGFR;	;PLCG1;	;M;	2.95834	Inositol_phosphate_metabolism
WNT_PATHWAY	0.000285495	;S;	;CAMK2A;	;CAMK2D;	;CALM2;	;EGFR;	;INPPL1;	;M;	1	Inositol_phosphate_metabolism
WNT_PATHWAY	0.000800843	;S;	;CAMK2A;	;CAMK2D;	;CALM2;	;EGFR;	;PIK3C2B;	;M;	ONEPATH	Inositol_phosphate_metabolism
WNT_PATHWAY	5.2941e-05	;S;	;CAMK2A;	;CAMK2D;	;CALM2;	;EGFR;	;PLCG1;	;M;	1.90414	Inositol_phosphate_metabolism
WNT_PATHWAY	6.86378e-05	;S;	;CAMK2A;	;CAMK2D;	;CALM2;	;SYK;	;PLCG2;	;M;	ONEPATH	Inositol_phosphate_metabolism
WNT_PATHWAY	0.000369785	;S;	;CAMK2B;	;CAMK2D;	;CALM2;	;EGFR;	;INPPL1;	;M;	1	Inositol_phosphate_metabolism
WNT_PATHWAY	0.00103728	;S;	;CAMK2B;	;CAMK2D;	;CALM2;	;EGFR;	;PIK3C2B;	;M;	ONEPATH	Inositol_phosphate_metabolism
WNT_PATHWAY	0.000310774	;S;	;CAMK2B;	;CAMK2D;	;CALM2;	;EGFR;	;PLCG1;	;M;	1.40614	Inositol_phosphate_metabolism
WNT_PATHWAY	8.89023e-05	;S;	;CAMK2B;	;CAMK2D;	;CALM2;	;SYK;	;PLCG2;	;M;	ONEPATH	Inositol_phosphate_metabolism
AKT_PATHWAY	1.18014e-05	;S;	;EGF;	;EGFR;	;CALM2;	;FKBP8;	;PSMD2;	;M;	2.31254	N-Glycan_biosynthesis
AKT_PATHWAY	3.45215e-07	;S;	;JAK2;	;EGFR;	;CALM2;	;FKBP8;	;PSMD2;	;M;	3.35554	N-Glycan_biosynthesis
AKT_PATHWAY	1.28628e-07	;S;	;PIK3R1;	;EGFR;	;CALM2;	;FKBP8;	;PSMD2;	;M;	3.05137	N-Glycan_biosynthesis
AKT_PATHWAY	1.11762e-06	;S;	;PIK3R2;	;EGFR;	;CALM2;	;FKBP8;	;PSMD2;	;M;	2.48227	N-Glycan_biosynthesis
AKT_PATHWAY	5.02082e-07	;S;	;PRKCA;	;EGFR;	;CALM2;	;FKBP8;	;PSMD2;	;M;	2.48498	N-Glycan_biosynthesis
AKT_PATHWAY	2.25072e-06	;S;	;SOS1;	;EGFR;	;CALM2;	;FKBP8;	;PSMD2;	;M;	2.31254	N-Glycan_biosynthesis
APOPTOSIS_PATHWAY	1.28628e-07	;S;	;PIK3R1;	;EGFR;	;CALM2;	;FKBP8;	;PSMD2;	;M;	3.05137	N-Glycan_biosynthesis
APOPTOSIS_PATHWAY	1.11762e-06	;S;	;PIK3R2;	;EGFR;	;CALM2;	;FKBP8;	;PSMD2;	;M;	2.48227	N-Glycan_biosynthesis
APOPTOSIS_PATHWAY	5.02082e-07	;S;	;PRKCA;	;EGFR;	;CALM2;	;FKBP8;	;PSMD2;	;M;	2.48498	N-Glycan_biosynthesis
EGFR_PATHWAY	0.00165174	;S;	;CAMK2A;	;CAMK2D;	;CALM2;	;FKBP8;	;PSMD2;	;M;	ONEPATH	N-Glycan_biosynthesis
EGFR_PATHWAY	0.00213939	;S;	;CAMK2B;	;CAMK2D;	;CALM2;	;FKBP8;	;PSMD2;	;M;	ONEPATH	N-Glycan_biosynthesis
EGFR_PATHWAY	2.64481e-07	;S;	;CRK;	;EGFR;	;CALM2;	;FKBP8;	;PSMD2;	;M;	2.77736	N-Glycan_biosynthesis
EGFR_PATHWAY	1.18014e-05	;S;	;EGF;	;EGFR;	;CALM2;	;FKBP8;	;PSMD2;	;M;	2.31254	N-Glycan_biosynthesis
EGFR_PATHWAY	3.37333e-06	;S;	;ERBB3;	;EGFR;	;CALM2;	;FKBP8;	;PSMD2;	;M;	2.31254	N-Glycan_biosynthesis
EGFR_PATHWAY	7.0683e-07	;S;	;NCK1;	;EGFR;	;CALM2;	;FKBP8;	;PSMD2;	;M;	2.4802	N-Glycan_biosynthesis
EGFR_PATHWAY	5.77552e-06	;S;	;NCK2;	;EGFR;	;CALM2;	;FKBP8;	;PSMD2;	;M;	2.31254	N-Glycan_biosynthesis
EGFR_PATHWAY	1.28628e-07	;S;	;PIK3R1;	;EGFR;	;CALM2;	;FKBP8;	;PSMD2;	;M;	3.05137	N-Glycan_biosynthesis
EGFR_PATHWAY	1.11762e-06	;S;	;PIK3R2;	;EGFR;	;CALM2;	;FKBP8;	;PSMD2;	;M;	2.48227	N-Glycan_biosynthesis
EGFR_PATHWAY	2.07898e-07	;S;	;PLCG1;	;EGFR;	;CALM2;	;FKBP8;	;PSMD2;	;M;	2.75172	N-Glycan_biosynthesis
EGFR_PATHWAY	5.02082e-07	;S;	;PRKCA;	;EGFR;	;CALM2;	;FKBP8;	;PSMD2;	;M;	2.48498	N-Glycan_biosynthesis
EGFR_PATHWAY	6.92843e-07	;S;	;PTPN11;	;EGFR;	;CALM2;	;FKBP8;	;PSMD2;	;M;	2.64758	N-Glycan_biosynthesis
EGFR_PATHWAY	6.2455e-07	;S;	;RASA1;	;EGFR;	;CALM2;	;FKBP8;	;PSMD2;	;M;	2.63282	N-Glycan_biosynthesis
EGFR_PATHWAY	2.25072e-06	;S;	;SOS1;	;EGFR;	;CALM2;	;FKBP8;	;PSMD2;	;M;	2.31254	N-Glycan_biosynthesis
EGFR_PATHWAY	1.66209e-07	;S;	;STAT3;	;EGFR;	;CALM2;	;FKBP8;	;PSMD2;	;M;	4.70732	N-Glycan_biosynthesis
EGFR_PATHWAY	3.18904e-06	;S;	;STAT5B;	;EGFR;	;CALM2;	;FKBP8;	;PSMD2;	;M;	2.48592	N-Glycan_biosynthesis
EGFR_PATHWAY	9.76426e-06	;S;	;TGFA;	;EGFR;	;CALM2;	;FKBP8;	;PSMD2;	;M;	2.31254	N-Glycan_biosynthesis
JAK-STAT_PATHWAY	1.22486e-07	;S;	;CBL;	;EGFR;	;CALM2;	;FKBP8;	;PSMD2;	;M;	3.02416	N-Glycan_biosynthesis
JAK-STAT_PATHWAY	3.45215e-07	;S;	;JAK2;	;EGFR;	;CALM2;	;FKBP8;	;PSMD2;	;M;	3.35554	N-Glycan_biosynthesis
JAK-STAT_PATHWAY	1.28628e-07	;S;	;PIK3R1;	;EGFR;	;CALM2;	;FKBP8;	;PSMD2;	;M;	3.05137	N-Glycan_biosynthesis
JAK-STAT_PATHWAY	1.11762e-06	;S;	;PIK3R2;	;EGFR;	;CALM2;	;FKBP8;	;PSMD2;	;M;	2.48227	N-Glycan_biosynthesis
JAK-STAT_PATHWAY	6.92843e-07	;S;	;PTPN11;	;EGFR;	;CALM2;	;FKBP8;	;PSMD2;	;M;	2.64758	N-Glycan_biosynthesis
JAK-STAT_PATHWAY	2.25072e-06	;S;	;SOS1;	;EGFR;	;CALM2;	;FKBP8;	;PSMD2;	;M;	2.31254	N-Glycan_biosynthesis
JAK-STAT_PATHWAY	7.49436e-07	;S;	;STAM2;	;EGFR;	;CALM2;	;FKBP8;	;PSMD2;	;M;	4.30473	N-Glycan_biosynthesis
JAK-STAT_PATHWAY	1.66209e-07	;S;	;STAT3;	;EGFR;	;CALM2;	;FKBP8;	;PSMD2;	;M;	4.70732	N-Glycan_biosynthesis
JAK-STAT_PATHWAY	3.18904e-06	;S;	;STAT5B;	;EGFR;	;CALM2;	;FKBP8;	;PSMD2;	;M;	2.48592	N-Glycan_biosynthesis
JNK_PATHWAY	2.25072e-06	;S;	;SOS1;	;EGFR;	;CALM2;	;FKBP8;	;PSMD2;	;M;	2.31254	N-Glycan_biosynthesis
MAP_KINASE_PATHWAY	2.64481e-07	;S;	;CRK;	;EGFR;	;CALM2;	;FKBP8;	;PSMD2;	;M;	2.77736	N-Glycan_biosynthesis
MAP_KINASE_PATHWAY	1.18014e-05	;S;	;EGF;	;EGFR;	;CALM2;	;FKBP8;	;PSMD2;	;M;	2.31254	N-Glycan_biosynthesis
MAP_KINASE_PATHWAY	5.02082e-07	;S;	;PRKCA;	;EGFR;	;CALM2;	;FKBP8;	;PSMD2;	;M;	2.48498	N-Glycan_biosynthesis
MAP_KINASE_PATHWAY	6.2455e-07	;S;	;RASA1;	;EGFR;	;CALM2;	;FKBP8;	;PSMD2;	;M;	2.63282	N-Glycan_biosynthesis
MAP_KINASE_PATHWAY	2.25072e-06	;S;	;SOS1;	;EGFR;	;CALM2;	;FKBP8;	;PSMD2;	;M;	2.31254	N-Glycan_biosynthesis
MTOR_PATHWAY	1.28628e-07	;S;	;PIK3R1;	;EGFR;	;CALM2;	;FKBP8;	;PSMD2;	;M;	3.05137	N-Glycan_biosynthesis
MTOR_PATHWAY	1.11762e-06	;S;	;PIK3R2;	;EGFR;	;CALM2;	;FKBP8;	;PSMD2;	;M;	2.48227	N-Glycan_biosynthesis
NFKB_PATHWAY	2.07898e-07	;S;	;PLCG1;	;EGFR;	;CALM2;	;FKBP8;	;PSMD2;	;M;	2.75172	N-Glycan_biosynthesis
NFKB_PATHWAY	2.25072e-06	;S;	;SOS1;	;EGFR;	;CALM2;	;FKBP8;	;PSMD2;	;M;	2.31254	N-Glycan_biosynthesis
NOTCH_PATHWAY	1.28628e-07	;S;	;PIK3R1;	;EGFR;	;CALM2;	;FKBP8;	;PSMD2;	;M;	3.05137	N-Glycan_biosynthesis
NOTCH_PATHWAY	1.11762e-06	;S;	;PIK3R2;	;EGFR;	;CALM2;	;FKBP8;	;PSMD2;	;M;	2.48227	N-Glycan_biosynthesis
NOTCH_PATHWAY	1.66209e-07	;S;	;STAT3;	;EGFR;	;CALM2;	;FKBP8;	;PSMD2;	;M;	4.70732	N-Glycan_biosynthesis
RAS_PATHWAY	1.18014e-05	;S;	;EGF;	;EGFR;	;CALM2;	;FKBP8;	;PSMD2;	;M;	2.31254	N-Glycan_biosynthesis
RAS_PATHWAY	1.28628e-07	;S;	;PIK3R1;	;EGFR;	;CALM2;	;FKBP8;	;PSMD2;	;M;	3.05137	N-Glycan_biosynthesis
RAS_PATHWAY	1.11762e-06	;S;	;PIK3R2;	;EGFR;	;CALM2;	;FKBP8;	;PSMD2;	;M;	2.48227	N-Glycan_biosynthesis
RAS_PATHWAY	2.07898e-07	;S;	;PLCG1;	;EGFR;	;CALM2;	;FKBP8;	;PSMD2;	;M;	2.75172	N-Glycan_biosynthesis
RAS_PATHWAY	6.92843e-07	;S;	;PTPN11;	;EGFR;	;CALM2;	;FKBP8;	;PSMD2;	;M;	2.64758	N-Glycan_biosynthesis
RAS_PATHWAY	6.2455e-07	;S;	;RASA1;	;EGFR;	;CALM2;	;FKBP8;	;PSMD2;	;M;	2.63282	N-Glycan_biosynthesis
RAS_PATHWAY	2.25072e-06	;S;	;SOS1;	;EGFR;	;CALM2;	;FKBP8;	;PSMD2;	;M;	2.31254	N-Glycan_biosynthesis
TGFB_PATHWAY	0.00165174	;S;	;CAMK2A;	;CAMK2D;	;CALM2;	;FKBP8;	;PSMD2;	;M;	ONEPATH	N-Glycan_biosynthesis
TGFB_PATHWAY	1.11618e-05	;S;	;DCN;	;EGFR;	;CALM2;	;FKBP8;	;PSMD2;	;M;	2.31254	N-Glycan_biosynthesis
TGFB_PATHWAY	1.28628e-07	;S;	;PIK3R1;	;EGFR;	;CALM2;	;FKBP8;	;PSMD2;	;M;	3.05137	N-Glycan_biosynthesis
TGFB_PATHWAY	1.11762e-06	;S;	;PIK3R2;	;EGFR;	;CALM2;	;FKBP8;	;PSMD2;	;M;	2.48227	N-Glycan_biosynthesis
TGFB_PATHWAY	2.25072e-06	;S;	;SOS1;	;EGFR;	;CALM2;	;FKBP8;	;PSMD2;	;M;	2.31254	N-Glycan_biosynthesis
WNT_PATHWAY	0.00165174	;S;	;CAMK2A;	;CAMK2D;	;CALM2;	;FKBP8;	;PSMD2;	;M;	ONEPATH	N-Glycan_biosynthesis
WNT_PATHWAY	0.00213939	;S;	;CAMK2B;	;CAMK2D;	;CALM2;	;FKBP8;	;PSMD2;	;M;	ONEPATH	N-Glycan_biosynthesis
WNT_PATHWAY	5.02082e-07	;S;	;PRKCA;	;EGFR;	;CALM2;	;FKBP8;	;PSMD2;	;M;	2.48498	N-Glycan_biosynthesis
AKT_PATHWAY	4.11648e-06	;S;	;EGF;	;EGFR;	;CALM2;	;CSNK2A1;	;OGT;	;M;	2.10006	O-Mannosyl_glycan_biosynthesis
EGFR_PATHWAY	0.000122327	;S;	;CAMK2A;	;CAMK2D;	;CALM2;	;CSNK2A1;	;OGT;	;M;	1	O-Mannosyl_glycan_biosynthesis
EGFR_PATHWAY	0.000158442	;S;	;CAMK2B;	;CAMK2D;	;CALM2;	;CSNK2A1;	;OGT;	;M;	1	O-Mannosyl_glycan_biosynthesis
EGFR_PATHWAY	4.11648e-06	;S;	;EGF;	;EGFR;	;CALM2;	;CSNK2A1;	;OGT;	;M;	2.10006	O-Mannosyl_glycan_biosynthesis
EGFR_PATHWAY	5.15405e-07	;S;	;RASA1;	;EGFR;	;CALM2;	;CSNK2A1;	;OGT;	;M;	2.14322	O-Mannosyl_glycan_biosynthesis
EGFR_PATHWAY	3.40589e-06	;S;	;TGFA;	;EGFR;	;CALM2;	;CSNK2A1;	;OGT;	;M;	2.10006	O-Mannosyl_glycan_biosynthesis
MAP_KINASE_PATHWAY	4.11648e-06	;S;	;EGF;	;EGFR;	;CALM2;	;CSNK2A1;	;OGT;	;M;	2.10006	O-Mannosyl_glycan_biosynthesis
MAP_KINASE_PATHWAY	5.15405e-07	;S;	;RASA1;	;EGFR;	;CALM2;	;CSNK2A1;	;OGT;	;M;	2.14322	O-Mannosyl_glycan_biosynthesis
RAS_PATHWAY	4.11648e-06	;S;	;EGF;	;EGFR;	;CALM2;	;CSNK2A1;	;OGT;	;M;	2.10006	O-Mannosyl_glycan_biosynthesis
RAS_PATHWAY	5.15405e-07	;S;	;RASA1;	;EGFR;	;CALM2;	;CSNK2A1;	;OGT;	;M;	2.14322	O-Mannosyl_glycan_biosynthesis
TGFB_PATHWAY	0.000122327	;S;	;CAMK2A;	;CAMK2D;	;CALM2;	;CSNK2A1;	;OGT;	;M;	1	O-Mannosyl_glycan_biosynthesis
TGFB_PATHWAY	3.89335e-06	;S;	;DCN;	;EGFR;	;CALM2;	;CSNK2A1;	;OGT;	;M;	2.10006	O-Mannosyl_glycan_biosynthesis
WNT_PATHWAY	0.000122327	;S;	;CAMK2A;	;CAMK2D;	;CALM2;	;CSNK2A1;	;OGT;	;M;	1	O-Mannosyl_glycan_biosynthesis
WNT_PATHWAY	0.000158442	;S;	;CAMK2B;	;CAMK2D;	;CALM2;	;CSNK2A1;	;OGT;	;M;	1	O-Mannosyl_glycan_biosynthesis
AKT_PATHWAY	4.70519e-07	;S;	;AKT1;	;HSP90AA1;	;CALM2;	;DDX5;	;POLR2A;	;M;	5.19569	Purine_metabolism
AKT_PATHWAY	4.63321e-07	;S;	;CHUK;	;HSP90AA1;	;CALM2;	;DDX5;	;POLR2A;	;M;	4.9963	Purine_metabolism
AKT_PATHWAY	1.67914e-06	;S;	;EGF;	;EGFR;	;CALM2;	;DDX5;	;POLR2A;	;M;	5.08012	Purine_metabolism
AKT_PATHWAY	7.514e-06	;S;	;HRAS;	;RALA;	;CALM2;	;DDX5;	;POLR2A;	;M;	2.1981	Purine_metabolism
AKT_PATHWAY	2.03851e-07	;S;	;IKBKB;	;HSP90AA1;	;CALM2;	;DDX5;	;POLR2A;	;M;	5.07036	Purine_metabolism
AKT_PATHWAY	8.37071e-07	;S;	;IKBKG;	;HSP90AA1;	;CALM2;	;DDX5;	;POLR2A;	;M;	4.46983	Purine_metabolism
AKT_PATHWAY	2.31263e-08	;S;	;JAK2;	;EGFR;	;CALM2;	;DDX5;	;POLR2A;	;M;	6.34454	Purine_metabolism
AKT_PATHWAY	1.0188e-07	;S;	;PRKCA;	;EGFR;	;CALM2;	;DDX5;	;POLR2A;	;M;	5.96193	Purine_metabolism
AKT_PATHWAY	4.76103e-07	;S;	;RAC1;	;IQGAP1;	;CALM2;	;HSP90AA1;	;POLR2E;	;M;	2.77225	Purine_metabolism
AKT_PATHWAY	1.39244e-06	;S;	;STK11;	;HSP90AA1;	;CALM2;	;DDX5;	;POLR2A;	;M;	3.97876	Purine_metabolism
APOPTOSIS_PATHWAY	4.70519e-07	;S;	;AKT1;	;HSP90AA1;	;CALM2;	;DDX5;	;POLR2A;	;M;	5.19569	Purine_metabolism
APOPTOSIS_PATHWAY	4.63321e-07	;S;	;CHUK;	;HSP90AA1;	;CALM2;	;DDX5;	;POLR2A;	;M;	4.9963	Purine_metabolism
APOPTOSIS_PATHWAY	5.06099e-08	;S;	;HDAC1;	;DDX5;	;CALM2;	;HSP90AA1;	;POLR2E;	;M;	4.95442	Purine_metabolism
APOPTOSIS_PATHWAY	2.03851e-07	;S;	;IKBKB;	;HSP90AA1;	;CALM2;	;DDX5;	;POLR2A;	;M;	5.07036	Purine_metabolism
APOPTOSIS_PATHWAY	8.37071e-07	;S;	;IKBKG;	;HSP90AA1;	;CALM2;	;DDX5;	;POLR2A;	;M;	4.46983	Purine_metabolism
APOPTOSIS_PATHWAY	1.0188e-07	;S;	;PRKCA;	;EGFR;	;CALM2;	;DDX5;	;POLR2A;	;M;	5.96193	Purine_metabolism
APOPTOSIS_PATHWAY	2.46112e-05	;S;	;RIPK1;	;HSP90AA1;	;CALM2;	;DDX5;	;POLR2A;	;M;	1.99999	Purine_metabolism
EGFR_PATHWAY	5.23852e-08	;S;	;ABL1;	;HSP90AA1;	;CALM2;	;DDX5;	;POLR2A;	;M;	6.8289	Purine_metabolism
EGFR_PATHWAY	4.70519e-07	;S;	;AKT1;	;HSP90AA1;	;CALM2;	;DDX5;	;POLR2A;	;M;	5.19569	Purine_metabolism
EGFR_PATHWAY	0.00164831	;S;	;CAMK2A;	;CAMK2D;	;CALM2;	;DDX5;	;POLR2A;	;M;	ONEPATH	Purine_metabolism
EGFR_PATHWAY	0.00291872	;S;	;CAMK2A;	;CAMK2D;	;CALM2;	;HSP90AA1;	;POLR2E;	;M;	ONEPATH	Purine_metabolism
EGFR_PATHWAY	0.00213496	;S;	;CAMK2B;	;CAMK2D;	;CALM2;	;DDX5;	;POLR2A;	;M;	ONEPATH	Purine_metabolism
EGFR_PATHWAY	0.00378043	;S;	;CAMK2B;	;CAMK2D;	;CALM2;	;HSP90AA1;	;POLR2E;	;M;	ONEPATH	Purine_metabolism
EGFR_PATHWAY	1.67914e-06	;S;	;EGF;	;EGFR;	;CALM2;	;DDX5;	;POLR2A;	;M;	5.08012	Purine_metabolism
EGFR_PATHWAY	1.28956e-07	;S;	;ERBB3;	;EGFR;	;CALM2;	;DDX5;	;POLR2A;	;M;	5.49007	Purine_metabolism
EGFR_PATHWAY	7.514e-06	;S;	;HRAS;	;RALA;	;CALM2;	;DDX5;	;POLR2A;	;M;	2.1981	Purine_metabolism
EGFR_PATHWAY	8.21759e-07	;S;	;NCK2;	;EGFR;	;CALM2;	;DDX5;	;POLR2A;	;M;	5.08012	Purine_metabolism
EGFR_PATHWAY	1.0188e-07	;S;	;PRKCA;	;EGFR;	;CALM2;	;DDX5;	;POLR2A;	;M;	5.96193	Purine_metabolism
EGFR_PATHWAY	2.98709e-08	;S;	;PTPN11;	;EGFR;	;CALM2;	;DDX5;	;POLR2A;	;M;	6.14574	Purine_metabolism
EGFR_PATHWAY	3.53429e-07	;S;	;STAT5B;	;EGFR;	;CALM2;	;DDX5;	;POLR2A;	;M;	5.33369	Purine_metabolism
EGFR_PATHWAY	1.38929e-06	;S;	;TGFA;	;EGFR;	;CALM2;	;DDX5;	;POLR2A;	;M;	5.08012	Purine_metabolism
JAK-STAT_PATHWAY	4.70519e-07	;S;	;AKT1;	;HSP90AA1;	;CALM2;	;DDX5;	;POLR2A;	;M;	5.19569	Purine_metabolism
JAK-STAT_PATHWAY	4.35018e-09	;S;	;CBL;	;EGFR;	;CALM2;	;DDX5;	;POLR2A;	;M;	7.6357	Purine_metabolism
JAK-STAT_PATHWAY	2.31263e-08	;S;	;JAK2;	;EGFR;	;CALM2;	;DDX5;	;POLR2A;	;M;	6.34454	Purine_metabolism
JAK-STAT_PATHWAY	2.98709e-08	;S;	;PTPN11;	;EGFR;	;CALM2;	;DDX5;	;POLR2A;	;M;	6.14574	Purine_metabolism
JAK-STAT_PATHWAY	2.47796e-07	;S;	;STAM2;	;EGFR;	;CALM2;	;DDX5;	;POLR2A;	;M;	5.1769	Purine_metabolism
JAK-STAT_PATHWAY	3.53429e-07	;S;	;STAT5B;	;EGFR;	;CALM2;	;DDX5;	;POLR2A;	;M;	5.33369	Purine_metabolism
JNK_PATHWAY	4.84596e-06	;S;	;CDC42;	;IQGAP1;	;CALM2;	;HSP90AA1;	;POLR2E;	;M;	1.95644	Purine_metabolism
JNK_PATHWAY	4.76103e-07	;S;	;RAC1;	;IQGAP1;	;CALM2;	;HSP90AA1;	;POLR2E;	;M;	2.77225	Purine_metabolism
JNK_PATHWAY	2.46112e-05	;S;	;RIPK1;	;HSP90AA1;	;CALM2;	;DDX5;	;POLR2A;	;M;	1.99999	Purine_metabolism
MAP_KINASE_PATHWAY	4.70519e-07	;S;	;AKT1;	;HSP90AA1;	;CALM2;	;DDX5;	;POLR2A;	;M;	5.19569	Purine_metabolism
MAP_KINASE_PATHWAY	0.00232665	;S;	;CACNB3;	;CACNA1C;	;CALM2;	;DDX5;	;POLR2A;	;M;	ONEPATH	Purine_metabolism
MAP_KINASE_PATHWAY	4.84596e-06	;S;	;CDC42;	;IQGAP1;	;CALM2;	;HSP90AA1;	;POLR2E;	;M;	1.95644	Purine_metabolism
MAP_KINASE_PATHWAY	4.63321e-07	;S;	;CHUK;	;HSP90AA1;	;CALM2;	;DDX5;	;POLR2A;	;M;	4.9963	Purine_metabolism
MAP_KINASE_PATHWAY	1.67914e-06	;S;	;EGF;	;EGFR;	;CALM2;	;DDX5;	;POLR2A;	;M;	5.08012	Purine_metabolism
MAP_KINASE_PATHWAY	5.21618e-05	;S;	;GNA12;	;HSP90AA1;	;CALM2;	;DDX5;	;POLR2A;	;M;	1.73204	Purine_metabolism
MAP_KINASE_PATHWAY	7.514e-06	;S;	;HRAS;	;RALA;	;CALM2;	;DDX5;	;POLR2A;	;M;	2.1981	Purine_metabolism
MAP_KINASE_PATHWAY	2.03851e-07	;S;	;IKBKB;	;HSP90AA1;	;CALM2;	;DDX5;	;POLR2A;	;M;	5.07036	Purine_metabolism
MAP_KINASE_PATHWAY	8.37071e-07	;S;	;IKBKG;	;HSP90AA1;	;CALM2;	;DDX5;	;POLR2A;	;M;	4.46983	Purine_metabolism
MAP_KINASE_PATHWAY	1.0188e-07	;S;	;PRKCA;	;EGFR;	;CALM2;	;DDX5;	;POLR2A;	;M;	5.96193	Purine_metabolism
MAP_KINASE_PATHWAY	4.76103e-07	;S;	;RAC1;	;IQGAP1;	;CALM2;	;HSP90AA1;	;POLR2E;	;M;	2.77225	Purine_metabolism
MTOR_PATHWAY	4.70519e-07	;S;	;AKT1;	;HSP90AA1;	;CALM2;	;DDX5;	;POLR2A;	;M;	5.19569	Purine_metabolism
MTOR_PATHWAY	1.39244e-06	;S;	;STK11;	;HSP90AA1;	;CALM2;	;DDX5;	;POLR2A;	;M;	3.97876	Purine_metabolism
NFKB_PATHWAY	4.70519e-07	;S;	;AKT1;	;HSP90AA1;	;CALM2;	;DDX5;	;POLR2A;	;M;	5.19569	Purine_metabolism
NFKB_PATHWAY	2.03141e-05	;S;	;CDC37;	;HSP90AA1;	;CALM2;	;DDX5;	;POLR2A;	;M;	2.23605	Purine_metabolism
NFKB_PATHWAY	4.63321e-07	;S;	;CHUK;	;HSP90AA1;	;CALM2;	;DDX5;	;POLR2A;	;M;	4.9963	Purine_metabolism
NFKB_PATHWAY	2.03851e-07	;S;	;IKBKB;	;HSP90AA1;	;CALM2;	;DDX5;	;POLR2A;	;M;	5.07036	Purine_metabolism
NFKB_PATHWAY	8.37071e-07	;S;	;IKBKG;	;HSP90AA1;	;CALM2;	;DDX5;	;POLR2A;	;M;	4.46983	Purine_metabolism
NFKB_PATHWAY	4.76103e-07	;S;	;RAC1;	;IQGAP1;	;CALM2;	;HSP90AA1;	;POLR2E;	;M;	2.77225	Purine_metabolism
NFKB_PATHWAY	2.46112e-05	;S;	;RIPK1;	;HSP90AA1;	;CALM2;	;DDX5;	;POLR2A;	;M;	1.99999	Purine_metabolism
NOTCH_PATHWAY	4.70519e-07	;S;	;AKT1;	;HSP90AA1;	;CALM2;	;DDX5;	;POLR2A;	;M;	5.19569	Purine_metabolism
NOTCH_PATHWAY	5.06099e-08	;S;	;HDAC1;	;DDX5;	;CALM2;	;HSP90AA1;	;POLR2E;	;M;	4.95442	Purine_metabolism
P53_PATHWAY	5.23852e-08	;S;	;ABL1;	;HSP90AA1;	;CALM2;	;DDX5;	;POLR2A;	;M;	6.8289	Purine_metabolism
P53_PATHWAY	4.70519e-07	;S;	;AKT1;	;HSP90AA1;	;CALM2;	;DDX5;	;POLR2A;	;M;	5.19569	Purine_metabolism
P53_PATHWAY	3.22283e-07	;S;	;CHEK1;	;HSP90AA1;	;CALM2;	;DDX5;	;POLR2A;	;M;	5.10188	Purine_metabolism
P53_PATHWAY	2.9894e-06	;S;	;SMYD2;	;HSP90AA1;	;CALM2;	;DDX5;	;POLR2A;	;M;	3.29841	Purine_metabolism
RAS_PATHWAY	4.70519e-07	;S;	;AKT1;	;HSP90AA1;	;CALM2;	;DDX5;	;POLR2A;	;M;	5.19569	Purine_metabolism
RAS_PATHWAY	0.00232544	;S;	;CALML3;	;MYO10;	;CALM2;	;DDX5;	;POLR2A;	;M;	ONEPATH	Purine_metabolism
RAS_PATHWAY	4.84596e-06	;S;	;CDC42;	;IQGAP1;	;CALM2;	;HSP90AA1;	;POLR2E;	;M;	1.95644	Purine_metabolism
RAS_PATHWAY	4.63321e-07	;S;	;CHUK;	;HSP90AA1;	;CALM2;	;DDX5;	;POLR2A;	;M;	4.9963	Purine_metabolism
RAS_PATHWAY	1.67914e-06	;S;	;EGF;	;EGFR;	;CALM2;	;DDX5;	;POLR2A;	;M;	5.08012	Purine_metabolism
RAS_PATHWAY	0.00185961	;S;	;EXOC2;	;RALA;	;CALM2;	;DDX5;	;POLR2A;	;M;	ONEPATH	Purine_metabolism
RAS_PATHWAY	7.514e-06	;S;	;HRAS;	;RALA;	;CALM2;	;DDX5;	;POLR2A;	;M;	2.1981	Purine_metabolism
RAS_PATHWAY	2.03851e-07	;S;	;IKBKB;	;HSP90AA1;	;CALM2;	;DDX5;	;POLR2A;	;M;	5.07036	Purine_metabolism
RAS_PATHWAY	8.37071e-07	;S;	;IKBKG;	;HSP90AA1;	;CALM2;	;DDX5;	;POLR2A;	;M;	4.46983	Purine_metabolism
RAS_PATHWAY	2.98709e-08	;S;	;PTPN11;	;EGFR;	;CALM2;	;DDX5;	;POLR2A;	;M;	6.14574	Purine_metabolism
RAS_PATHWAY	4.76103e-07	;S;	;RAC1;	;IQGAP1;	;CALM2;	;HSP90AA1;	;POLR2E;	;M;	2.77225	Purine_metabolism
RAS_PATHWAY	0.000863319	;S;	;RALBP1;	;RALA;	;CALM2;	;DDX5;	;POLR2A;	;M;	ONEPATH	Purine_metabolism
TGFB_PATHWAY	4.70519e-07	;S;	;AKT1;	;HSP90AA1;	;CALM2;	;DDX5;	;POLR2A;	;M;	5.19569	Purine_metabolism
TGFB_PATHWAY	0.00164831	;S;	;CAMK2A;	;CAMK2D;	;CALM2;	;DDX5;	;POLR2A;	;M;	ONEPATH	Purine_metabolism
TGFB_PATHWAY	0.00291872	;S;	;CAMK2A;	;CAMK2D;	;CALM2;	;HSP90AA1;	;POLR2E;	;M;	ONEPATH	Purine_metabolism
TGFB_PATHWAY	4.84596e-06	;S;	;CDC42;	;IQGAP1;	;CALM2;	;HSP90AA1;	;POLR2E;	;M;	1.95644	Purine_metabolism
TGFB_PATHWAY	1.58813e-06	;S;	;DCN;	;EGFR;	;CALM2;	;DDX5;	;POLR2A;	;M;	5.08012	Purine_metabolism
TGFB_PATHWAY	4.76103e-07	;S;	;RAC1;	;IQGAP1;	;CALM2;	;HSP90AA1;	;POLR2E;	;M;	2.77225	Purine_metabolism
WNT_PATHWAY	4.70519e-07	;S;	;AKT1;	;HSP90AA1;	;CALM2;	;DDX5;	;POLR2A;	;M;	5.19569	Purine_metabolism
WNT_PATHWAY	0.00164831	;S;	;CAMK2A;	;CAMK2D;	;CALM2;	;DDX5;	;POLR2A;	;M;	ONEPATH	Purine_metabolism
WNT_PATHWAY	0.00291872	;S;	;CAMK2A;	;CAMK2D;	;CALM2;	;HSP90AA1;	;POLR2E;	;M;	ONEPATH	Purine_metabolism
WNT_PATHWAY	0.00213496	;S;	;CAMK2B;	;CAMK2D;	;CALM2;	;DDX5;	;POLR2A;	;M;	ONEPATH	Purine_metabolism
WNT_PATHWAY	0.00378043	;S;	;CAMK2B;	;CAMK2D;	;CALM2;	;HSP90AA1;	;POLR2E;	;M;	ONEPATH	Purine_metabolism
WNT_PATHWAY	1.0188e-07	;S;	;PRKCA;	;EGFR;	;CALM2;	;DDX5;	;POLR2A;	;M;	5.96193	Purine_metabolism
WNT_PATHWAY	4.76103e-07	;S;	;RAC1;	;IQGAP1;	;CALM2;	;HSP90AA1;	;POLR2E;	;M;	2.77225	Purine_metabolism
AKT_PATHWAY	4.70519e-07	;S;	;AKT1;	;HSP90AA1;	;CALM2;	;DDX5;	;POLR2A;	;M;	5.19569	Pyrimidine_metabolism
AKT_PATHWAY	4.63321e-07	;S;	;CHUK;	;HSP90AA1;	;CALM2;	;DDX5;	;POLR2A;	;M;	4.9963	Pyrimidine_metabolism
AKT_PATHWAY	1.67914e-06	;S;	;EGF;	;EGFR;	;CALM2;	;DDX5;	;POLR2A;	;M;	5.08012	Pyrimidine_metabolism
AKT_PATHWAY	7.514e-06	;S;	;HRAS;	;RALA;	;CALM2;	;DDX5;	;POLR2A;	;M;	2.1981	Pyrimidine_metabolism
AKT_PATHWAY	2.03851e-07	;S;	;IKBKB;	;HSP90AA1;	;CALM2;	;DDX5;	;POLR2A;	;M;	5.07036	Pyrimidine_metabolism
AKT_PATHWAY	8.37071e-07	;S;	;IKBKG;	;HSP90AA1;	;CALM2;	;DDX5;	;POLR2A;	;M;	4.46983	Pyrimidine_metabolism
AKT_PATHWAY	2.31263e-08	;S;	;JAK2;	;EGFR;	;CALM2;	;DDX5;	;POLR2A;	;M;	6.34454	Pyrimidine_metabolism
AKT_PATHWAY	1.0188e-07	;S;	;PRKCA;	;EGFR;	;CALM2;	;DDX5;	;POLR2A;	;M;	5.96193	Pyrimidine_metabolism
AKT_PATHWAY	4.76103e-07	;S;	;RAC1;	;IQGAP1;	;CALM2;	;HSP90AA1;	;POLR2E;	;M;	2.77225	Pyrimidine_metabolism
AKT_PATHWAY	1.39244e-06	;S;	;STK11;	;HSP90AA1;	;CALM2;	;DDX5;	;POLR2A;	;M;	3.97876	Pyrimidine_metabolism
APOPTOSIS_PATHWAY	4.70519e-07	;S;	;AKT1;	;HSP90AA1;	;CALM2;	;DDX5;	;POLR2A;	;M;	5.19569	Pyrimidine_metabolism
APOPTOSIS_PATHWAY	4.63321e-07	;S;	;CHUK;	;HSP90AA1;	;CALM2;	;DDX5;	;POLR2A;	;M;	4.9963	Pyrimidine_metabolism
APOPTOSIS_PATHWAY	5.06099e-08	;S;	;HDAC1;	;DDX5;	;CALM2;	;HSP90AA1;	;POLR2E;	;M;	4.95442	Pyrimidine_metabolism
APOPTOSIS_PATHWAY	2.03851e-07	;S;	;IKBKB;	;HSP90AA1;	;CALM2;	;DDX5;	;POLR2A;	;M;	5.07036	Pyrimidine_metabolism
APOPTOSIS_PATHWAY	8.37071e-07	;S;	;IKBKG;	;HSP90AA1;	;CALM2;	;DDX5;	;POLR2A;	;M;	4.46983	Pyrimidine_metabolism
APOPTOSIS_PATHWAY	1.0188e-07	;S;	;PRKCA;	;EGFR;	;CALM2;	;DDX5;	;POLR2A;	;M;	5.96193	Pyrimidine_metabolism
APOPTOSIS_PATHWAY	2.46112e-05	;S;	;RIPK1;	;HSP90AA1;	;CALM2;	;DDX5;	;POLR2A;	;M;	1.99999	Pyrimidine_metabolism
EGFR_PATHWAY	5.23852e-08	;S;	;ABL1;	;HSP90AA1;	;CALM2;	;DDX5;	;POLR2A;	;M;	6.8289	Pyrimidine_metabolism
EGFR_PATHWAY	4.70519e-07	;S;	;AKT1;	;HSP90AA1;	;CALM2;	;DDX5;	;POLR2A;	;M;	5.19569	Pyrimidine_metabolism
EGFR_PATHWAY	0.00164831	;S;	;CAMK2A;	;CAMK2D;	;CALM2;	;DDX5;	;POLR2A;	;M;	ONEPATH	Pyrimidine_metabolism
EGFR_PATHWAY	0.00291872	;S;	;CAMK2A;	;CAMK2D;	;CALM2;	;HSP90AA1;	;POLR2E;	;M;	ONEPATH	Pyrimidine_metabolism
EGFR_PATHWAY	0.00213496	;S;	;CAMK2B;	;CAMK2D;	;CALM2;	;DDX5;	;POLR2A;	;M;	ONEPATH	Pyrimidine_metabolism
EGFR_PATHWAY	0.00378043	;S;	;CAMK2B;	;CAMK2D;	;CALM2;	;HSP90AA1;	;POLR2E;	;M;	ONEPATH	Pyrimidine_metabolism
EGFR_PATHWAY	1.67914e-06	;S;	;EGF;	;EGFR;	;CALM2;	;DDX5;	;POLR2A;	;M;	5.08012	Pyrimidine_metabolism
EGFR_PATHWAY	1.28956e-07	;S;	;ERBB3;	;EGFR;	;CALM2;	;DDX5;	;POLR2A;	;M;	5.49007	Pyrimidine_metabolism
EGFR_PATHWAY	7.514e-06	;S;	;HRAS;	;RALA;	;CALM2;	;DDX5;	;POLR2A;	;M;	2.1981	Pyrimidine_metabolism
EGFR_PATHWAY	8.21759e-07	;S;	;NCK2;	;EGFR;	;CALM2;	;DDX5;	;POLR2A;	;M;	5.08012	Pyrimidine_metabolism
EGFR_PATHWAY	1.0188e-07	;S;	;PRKCA;	;EGFR;	;CALM2;	;DDX5;	;POLR2A;	;M;	5.96193	Pyrimidine_metabolism
EGFR_PATHWAY	2.98709e-08	;S;	;PTPN11;	;EGFR;	;CALM2;	;DDX5;	;POLR2A;	;M;	6.14574	Pyrimidine_metabolism
EGFR_PATHWAY	3.53429e-07	;S;	;STAT5B;	;EGFR;	;CALM2;	;DDX5;	;POLR2A;	;M;	5.33369	Pyrimidine_metabolism
EGFR_PATHWAY	1.38929e-06	;S;	;TGFA;	;EGFR;	;CALM2;	;DDX5;	;POLR2A;	;M;	5.08012	Pyrimidine_metabolism
JAK-STAT_PATHWAY	4.70519e-07	;S;	;AKT1;	;HSP90AA1;	;CALM2;	;DDX5;	;POLR2A;	;M;	5.19569	Pyrimidine_metabolism
JAK-STAT_PATHWAY	4.35018e-09	;S;	;CBL;	;EGFR;	;CALM2;	;DDX5;	;POLR2A;	;M;	7.6357	Pyrimidine_metabolism
JAK-STAT_PATHWAY	2.31263e-08	;S;	;JAK2;	;EGFR;	;CALM2;	;DDX5;	;POLR2A;	;M;	6.34454	Pyrimidine_metabolism
JAK-STAT_PATHWAY	2.98709e-08	;S;	;PTPN11;	;EGFR;	;CALM2;	;DDX5;	;POLR2A;	;M;	6.14574	Pyrimidine_metabolism
JAK-STAT_PATHWAY	2.47796e-07	;S;	;STAM2;	;EGFR;	;CALM2;	;DDX5;	;POLR2A;	;M;	5.1769	Pyrimidine_metabolism
JAK-STAT_PATHWAY	3.53429e-07	;S;	;STAT5B;	;EGFR;	;CALM2;	;DDX5;	;POLR2A;	;M;	5.33369	Pyrimidine_metabolism
JNK_PATHWAY	4.84596e-06	;S;	;CDC42;	;IQGAP1;	;CALM2;	;HSP90AA1;	;POLR2E;	;M;	1.95644	Pyrimidine_metabolism
JNK_PATHWAY	4.76103e-07	;S;	;RAC1;	;IQGAP1;	;CALM2;	;HSP90AA1;	;POLR2E;	;M;	2.77225	Pyrimidine_metabolism
JNK_PATHWAY	2.46112e-05	;S;	;RIPK1;	;HSP90AA1;	;CALM2;	;DDX5;	;POLR2A;	;M;	1.99999	Pyrimidine_metabolism
MAP_KINASE_PATHWAY	4.70519e-07	;S;	;AKT1;	;HSP90AA1;	;CALM2;	;DDX5;	;POLR2A;	;M;	5.19569	Pyrimidine_metabolism
MAP_KINASE_PATHWAY	0.00232665	;S;	;CACNB3;	;CACNA1C;	;CALM2;	;DDX5;	;POLR2A;	;M;	ONEPATH	Pyrimidine_metabolism
MAP_KINASE_PATHWAY	4.84596e-06	;S;	;CDC42;	;IQGAP1;	;CALM2;	;HSP90AA1;	;POLR2E;	;M;	1.95644	Pyrimidine_metabolism
MAP_KINASE_PATHWAY	4.63321e-07	;S;	;CHUK;	;HSP90AA1;	;CALM2;	;DDX5;	;POLR2A;	;M;	4.9963	Pyrimidine_metabolism
MAP_KINASE_PATHWAY	1.67914e-06	;S;	;EGF;	;EGFR;	;CALM2;	;DDX5;	;POLR2A;	;M;	5.08012	Pyrimidine_metabolism
MAP_KINASE_PATHWAY	5.21618e-05	;S;	;GNA12;	;HSP90AA1;	;CALM2;	;DDX5;	;POLR2A;	;M;	1.73204	Pyrimidine_metabolism
MAP_KINASE_PATHWAY	7.514e-06	;S;	;HRAS;	;RALA;	;CALM2;	;DDX5;	;POLR2A;	;M;	2.1981	Pyrimidine_metabolism
MAP_KINASE_PATHWAY	2.03851e-07	;S;	;IKBKB;	;HSP90AA1;	;CALM2;	;DDX5;	;POLR2A;	;M;	5.07036	Pyrimidine_metabolism
MAP_KINASE_PATHWAY	8.37071e-07	;S;	;IKBKG;	;HSP90AA1;	;CALM2;	;DDX5;	;POLR2A;	;M;	4.46983	Pyrimidine_metabolism
MAP_KINASE_PATHWAY	1.0188e-07	;S;	;PRKCA;	;EGFR;	;CALM2;	;DDX5;	;POLR2A;	;M;	5.96193	Pyrimidine_metabolism
MAP_KINASE_PATHWAY	4.76103e-07	;S;	;RAC1;	;IQGAP1;	;CALM2;	;HSP90AA1;	;POLR2E;	;M;	2.77225	Pyrimidine_metabolism
MTOR_PATHWAY	4.70519e-07	;S;	;AKT1;	;HSP90AA1;	;CALM2;	;DDX5;	;POLR2A;	;M;	5.19569	Pyrimidine_metabolism
MTOR_PATHWAY	1.39244e-06	;S;	;STK11;	;HSP90AA1;	;CALM2;	;DDX5;	;POLR2A;	;M;	3.97876	Pyrimidine_metabolism
NFKB_PATHWAY	4.70519e-07	;S;	;AKT1;	;HSP90AA1;	;CALM2;	;DDX5;	;POLR2A;	;M;	5.19569	Pyrimidine_metabolism
NFKB_PATHWAY	2.03141e-05	;S;	;CDC37;	;HSP90AA1;	;CALM2;	;DDX5;	;POLR2A;	;M;	2.23605	Pyrimidine_metabolism
NFKB_PATHWAY	4.63321e-07	;S;	;CHUK;	;HSP90AA1;	;CALM2;	;DDX5;	;POLR2A;	;M;	4.9963	Pyrimidine_metabolism
NFKB_PATHWAY	2.03851e-07	;S;	;IKBKB;	;HSP90AA1;	;CALM2;	;DDX5;	;POLR2A;	;M;	5.07036	Pyrimidine_metabolism
NFKB_PATHWAY	8.37071e-07	;S;	;IKBKG;	;HSP90AA1;	;CALM2;	;DDX5;	;POLR2A;	;M;	4.46983	Pyrimidine_metabolism
NFKB_PATHWAY	4.76103e-07	;S;	;RAC1;	;IQGAP1;	;CALM2;	;HSP90AA1;	;POLR2E;	;M;	2.77225	Pyrimidine_metabolism
NFKB_PATHWAY	2.46112e-05	;S;	;RIPK1;	;HSP90AA1;	;CALM2;	;DDX5;	;POLR2A;	;M;	1.99999	Pyrimidine_metabolism
NOTCH_PATHWAY	4.70519e-07	;S;	;AKT1;	;HSP90AA1;	;CALM2;	;DDX5;	;POLR2A;	;M;	5.19569	Pyrimidine_metabolism
NOTCH_PATHWAY	5.06099e-08	;S;	;HDAC1;	;DDX5;	;CALM2;	;HSP90AA1;	;POLR2E;	;M;	4.95442	Pyrimidine_metabolism
P53_PATHWAY	5.23852e-08	;S;	;ABL1;	;HSP90AA1;	;CALM2;	;DDX5;	;POLR2A;	;M;	6.8289	Pyrimidine_metabolism
P53_PATHWAY	4.70519e-07	;S;	;AKT1;	;HSP90AA1;	;CALM2;	;DDX5;	;POLR2A;	;M;	5.19569	Pyrimidine_metabolism
P53_PATHWAY	3.22283e-07	;S;	;CHEK1;	;HSP90AA1;	;CALM2;	;DDX5;	;POLR2A;	;M;	5.10188	Pyrimidine_metabolism
P53_PATHWAY	2.9894e-06	;S;	;SMYD2;	;HSP90AA1;	;CALM2;	;DDX5;	;POLR2A;	;M;	3.29841	Pyrimidine_metabolism
RAS_PATHWAY	4.70519e-07	;S;	;AKT1;	;HSP90AA1;	;CALM2;	;DDX5;	;POLR2A;	;M;	5.19569	Pyrimidine_metabolism
RAS_PATHWAY	0.00232544	;S;	;CALML3;	;MYO10;	;CALM2;	;DDX5;	;POLR2A;	;M;	ONEPATH	Pyrimidine_metabolism
RAS_PATHWAY	4.84596e-06	;S;	;CDC42;	;IQGAP1;	;CALM2;	;HSP90AA1;	;POLR2E;	;M;	1.95644	Pyrimidine_metabolism
RAS_PATHWAY	4.63321e-07	;S;	;CHUK;	;HSP90AA1;	;CALM2;	;DDX5;	;POLR2A;	;M;	4.9963	Pyrimidine_metabolism
RAS_PATHWAY	1.67914e-06	;S;	;EGF;	;EGFR;	;CALM2;	;DDX5;	;POLR2A;	;M;	5.08012	Pyrimidine_metabolism
RAS_PATHWAY	0.00185961	;S;	;EXOC2;	;RALA;	;CALM2;	;DDX5;	;POLR2A;	;M;	ONEPATH	Pyrimidine_metabolism
RAS_PATHWAY	7.514e-06	;S;	;HRAS;	;RALA;	;CALM2;	;DDX5;	;POLR2A;	;M;	2.1981	Pyrimidine_metabolism
RAS_PATHWAY	2.03851e-07	;S;	;IKBKB;	;HSP90AA1;	;CALM2;	;DDX5;	;POLR2A;	;M;	5.07036	Pyrimidine_metabolism
RAS_PATHWAY	8.37071e-07	;S;	;IKBKG;	;HSP90AA1;	;CALM2;	;DDX5;	;POLR2A;	;M;	4.46983	Pyrimidine_metabolism
RAS_PATHWAY	2.98709e-08	;S;	;PTPN11;	;EGFR;	;CALM2;	;DDX5;	;POLR2A;	;M;	6.14574	Pyrimidine_metabolism
RAS_PATHWAY	4.76103e-07	;S;	;RAC1;	;IQGAP1;	;CALM2;	;HSP90AA1;	;POLR2E;	;M;	2.77225	Pyrimidine_metabolism
RAS_PATHWAY	0.000863319	;S;	;RALBP1;	;RALA;	;CALM2;	;DDX5;	;POLR2A;	;M;	ONEPATH	Pyrimidine_metabolism
TGFB_PATHWAY	4.70519e-07	;S;	;AKT1;	;HSP90AA1;	;CALM2;	;DDX5;	;POLR2A;	;M;	5.19569	Pyrimidine_metabolism
TGFB_PATHWAY	0.00164831	;S;	;CAMK2A;	;CAMK2D;	;CALM2;	;DDX5;	;POLR2A;	;M;	ONEPATH	Pyrimidine_metabolism
TGFB_PATHWAY	0.00291872	;S;	;CAMK2A;	;CAMK2D;	;CALM2;	;HSP90AA1;	;POLR2E;	;M;	ONEPATH	Pyrimidine_metabolism
TGFB_PATHWAY	4.84596e-06	;S;	;CDC42;	;IQGAP1;	;CALM2;	;HSP90AA1;	;POLR2E;	;M;	1.95644	Pyrimidine_metabolism
TGFB_PATHWAY	1.58813e-06	;S;	;DCN;	;EGFR;	;CALM2;	;DDX5;	;POLR2A;	;M;	5.08012	Pyrimidine_metabolism
TGFB_PATHWAY	4.76103e-07	;S;	;RAC1;	;IQGAP1;	;CALM2;	;HSP90AA1;	;POLR2E;	;M;	2.77225	Pyrimidine_metabolism
WNT_PATHWAY	4.70519e-07	;S;	;AKT1;	;HSP90AA1;	;CALM2;	;DDX5;	;POLR2A;	;M;	5.19569	Pyrimidine_metabolism
WNT_PATHWAY	0.00164831	;S;	;CAMK2A;	;CAMK2D;	;CALM2;	;DDX5;	;POLR2A;	;M;	ONEPATH	Pyrimidine_metabolism
WNT_PATHWAY	0.00291872	;S;	;CAMK2A;	;CAMK2D;	;CALM2;	;HSP90AA1;	;POLR2E;	;M;	ONEPATH	Pyrimidine_metabolism
WNT_PATHWAY	0.00213496	;S;	;CAMK2B;	;CAMK2D;	;CALM2;	;DDX5;	;POLR2A;	;M;	ONEPATH	Pyrimidine_metabolism
WNT_PATHWAY	0.00378043	;S;	;CAMK2B;	;CAMK2D;	;CALM2;	;HSP90AA1;	;POLR2E;	;M;	ONEPATH	Pyrimidine_metabolism
WNT_PATHWAY	1.0188e-07	;S;	;PRKCA;	;EGFR;	;CALM2;	;DDX5;	;POLR2A;	;M;	5.96193	Pyrimidine_metabolism
WNT_PATHWAY	4.76103e-07	;S;	;RAC1;	;IQGAP1;	;CALM2;	;HSP90AA1;	;POLR2E;	;M;	2.77225	Pyrimidine_metabolism
AKT_PATHWAY	0.000487019	;S;	;EGF;	;EGFR;	;CALM2;	;NOS2;		;M;	1.72829	Arginine_and_proline_metabolism
AKT_PATHWAY	3.6158e-07	;S;	;GRB2;	;EGFR;	;CALM2;	;NOS2;		;M;	7.88229	Arginine_and_proline_metabolism
AKT_PATHWAY	4.82365e-06	;S;	;IGF1R;	;EGFR;	;CALM2;	;NOS2;		;M;	4.57815	Arginine_and_proline_metabolism
AKT_PATHWAY	5.73769e-06	;S;	;JAK2;	;EGFR;	;CALM2;	;NOS2;		;M;	5.47126	Arginine_and_proline_metabolism
AKT_PATHWAY	7.61979e-06	;S;	;MET;	;EGFR;	;CALM2;	;NOS2;		;M;	4.87865	Arginine_and_proline_metabolism
AKT_PATHWAY	6.86471e-07	;S;	;PIK3R1;	;EGFR;	;CALM2;	;NOS2;		;M;	7.89576	Arginine_and_proline_metabolism
AKT_PATHWAY	1.30448e-05	;S;	;PIK3R2;	;EGFR;	;CALM2;	;NOS2;		;M;	3.86218	Arginine_and_proline_metabolism
AKT_PATHWAY	2.22459e-06	;S;	;PTK2;	;EGFR;	;CALM2;	;NOS2;		;M;	5.80082	Arginine_and_proline_metabolism
AKT_PATHWAY	6.59625e-06	;S;	;SOS1;	;EGFR;	;CALM2;	;NOS2;		;M;	4.67026	Arginine_and_proline_metabolism
AKT_PATHWAY	1.50715e-06	;S;	;YWHAZ;	;EGFR;	;CALM2;	;NOS2;		;M;	5.0738	Arginine_and_proline_metabolism
APOPTOSIS_PATHWAY	6.86471e-07	;S;	;PIK3R1;	;EGFR;	;CALM2;	;NOS2;		;M;	7.89576	Arginine_and_proline_metabolism
APOPTOSIS_PATHWAY	1.30448e-05	;S;	;PIK3R2;	;EGFR;	;CALM2;	;NOS2;		;M;	3.86218	Arginine_and_proline_metabolism
APOPTOSIS_PATHWAY	2.22459e-06	;S;	;PTK2;	;EGFR;	;CALM2;	;NOS2;		;M;	5.80082	Arginine_and_proline_metabolism
APOPTOSIS_PATHWAY	2.7341e-07	;S;	;SRC;	;EGFR;	;CALM2;	;NOS2;		;M;	7.79195	Arginine_and_proline_metabolism
EGFR_PATHWAY	0.00417901	;S;	;CAMK2A;	;CAMK2D;	;CALM2;	;NOS2;		;M;	1.41421	Arginine_and_proline_metabolism
EGFR_PATHWAY	0.011628	;S;	;CAMK2B;	;CAMK2D;	;CALM2;	;NOS2;		;M;	ONEPATH	Arginine_and_proline_metabolism
EGFR_PATHWAY	1.60281e-06	;S;	;CRK;	;EGFR;	;CALM2;	;NOS2;		;M;	6.21599	Arginine_and_proline_metabolism
EGFR_PATHWAY	0.000487019	;S;	;EGF;	;EGFR;	;CALM2;	;NOS2;		;M;	1.72829	Arginine_and_proline_metabolism
EGFR_PATHWAY	1.6254e-05	;S;	;ERBB3;	;EGFR;	;CALM2;	;NOS2;		;M;	3.73062	Arginine_and_proline_metabolism
EGFR_PATHWAY	2.12182e-05	;S;	;GAB1;	;EGFR;	;CALM2;	;NOS2;		;M;	3.59157	Arginine_and_proline_metabolism
EGFR_PATHWAY	3.6158e-07	;S;	;GRB2;	;EGFR;	;CALM2;	;NOS2;		;M;	7.88229	Arginine_and_proline_metabolism
EGFR_PATHWAY	5.02557e-06	;S;	;NCK1;	;EGFR;	;CALM2;	;NOS2;		;M;	4.86648	Arginine_and_proline_metabolism
EGFR_PATHWAY	0.000108017	;S;	;NCK2;	;EGFR;	;CALM2;	;NOS2;		;M;	2.82115	Arginine_and_proline_metabolism
EGFR_PATHWAY	6.86471e-07	;S;	;PIK3R1;	;EGFR;	;CALM2;	;NOS2;		;M;	7.89576	Arginine_and_proline_metabolism
EGFR_PATHWAY	1.30448e-05	;S;	;PIK3R2;	;EGFR;	;CALM2;	;NOS2;		;M;	3.86218	Arginine_and_proline_metabolism
EGFR_PATHWAY	2.35572e-06	;S;	;PLCG1;	;EGFR;	;CALM2;	;NOS2;		;M;	5.44553	Arginine_and_proline_metabolism
EGFR_PATHWAY	2.22459e-06	;S;	;PTK2;	;EGFR;	;CALM2;	;NOS2;		;M;	5.80082	Arginine_and_proline_metabolism
EGFR_PATHWAY	4.23696e-06	;S;	;PTPN11;	;EGFR;	;CALM2;	;NOS2;		;M;	5.36513	Arginine_and_proline_metabolism
EGFR_PATHWAY	1.1699e-05	;S;	;RASA1;	;EGFR;	;CALM2;	;NOS2;		;M;	4.56851	Arginine_and_proline_metabolism
EGFR_PATHWAY	1.3396e-06	;S;	;SHC1;	;EGFR;	;CALM2;	;NOS2;		;M;	6.13327	Arginine_and_proline_metabolism
EGFR_PATHWAY	6.59625e-06	;S;	;SOS1;	;EGFR;	;CALM2;	;NOS2;		;M;	4.67026	Arginine_and_proline_metabolism
EGFR_PATHWAY	2.7341e-07	;S;	;SRC;	;EGFR;	;CALM2;	;NOS2;		;M;	7.79195	Arginine_and_proline_metabolism
EGFR_PATHWAY	8.90335e-06	;S;	;STAT1;	;EGFR;	;CALM2;	;NOS2;		;M;	3.99713	Arginine_and_proline_metabolism
EGFR_PATHWAY	4.87714e-06	;S;	;STAT3;	;EGFR;	;CALM2;	;NOS2;		;M;	4.34742	Arginine_and_proline_metabolism
EGFR_PATHWAY	9.59185e-05	;S;	;STAT5B;	;EGFR;	;CALM2;	;NOS2;		;M;	2.44333	Arginine_and_proline_metabolism
EGFR_PATHWAY	0.000402949	;S;	;TGFA;	;EGFR;	;CALM2;	;NOS2;		;M;	1.72829	Arginine_and_proline_metabolism
JAK-STAT_PATHWAY	4.31847e-06	;S;	;CBLB;	;EGFR;	;CALM2;	;NOS2;		;M;	4.67104	Arginine_and_proline_metabolism
JAK-STAT_PATHWAY	4.08416e-07	;S;	;CBL;	;EGFR;	;CALM2;	;NOS2;		;M;	8.30447	Arginine_and_proline_metabolism
JAK-STAT_PATHWAY	3.6158e-07	;S;	;GRB2;	;EGFR;	;CALM2;	;NOS2;		;M;	7.88229	Arginine_and_proline_metabolism
JAK-STAT_PATHWAY	5.73769e-06	;S;	;JAK2;	;EGFR;	;CALM2;	;NOS2;		;M;	5.47126	Arginine_and_proline_metabolism
JAK-STAT_PATHWAY	6.86471e-07	;S;	;PIK3R1;	;EGFR;	;CALM2;	;NOS2;		;M;	7.89576	Arginine_and_proline_metabolism
JAK-STAT_PATHWAY	1.30448e-05	;S;	;PIK3R2;	;EGFR;	;CALM2;	;NOS2;		;M;	3.86218	Arginine_and_proline_metabolism
JAK-STAT_PATHWAY	4.23696e-06	;S;	;PTPN11;	;EGFR;	;CALM2;	;NOS2;		;M;	5.36513	Arginine_and_proline_metabolism
JAK-STAT_PATHWAY	8.20322e-06	;S;	;PTPN6;	;EGFR;	;CALM2;	;NOS2;		;M;	4.45717	Arginine_and_proline_metabolism
JAK-STAT_PATHWAY	6.59625e-06	;S;	;SOS1;	;EGFR;	;CALM2;	;NOS2;		;M;	4.67026	Arginine_and_proline_metabolism
JAK-STAT_PATHWAY	6.08788e-05	;S;	;STAM2;	;EGFR;	;CALM2;	;NOS2;		;M;	1.99581	Arginine_and_proline_metabolism
JAK-STAT_PATHWAY	8.90335e-06	;S;	;STAT1;	;EGFR;	;CALM2;	;NOS2;		;M;	3.99713	Arginine_and_proline_metabolism
JAK-STAT_PATHWAY	4.87714e-06	;S;	;STAT3;	;EGFR;	;CALM2;	;NOS2;		;M;	4.34742	Arginine_and_proline_metabolism
JAK-STAT_PATHWAY	9.59185e-05	;S;	;STAT5B;	;EGFR;	;CALM2;	;NOS2;		;M;	2.44333	Arginine_and_proline_metabolism
JNK_PATHWAY	1.3396e-06	;S;	;SHC1;	;EGFR;	;CALM2;	;NOS2;		;M;	6.13327	Arginine_and_proline_metabolism
JNK_PATHWAY	6.59625e-06	;S;	;SOS1;	;EGFR;	;CALM2;	;NOS2;		;M;	4.67026	Arginine_and_proline_metabolism
MAP_KINASE_PATHWAY	1.60281e-06	;S;	;CRK;	;EGFR;	;CALM2;	;NOS2;		;M;	6.21599	Arginine_and_proline_metabolism
MAP_KINASE_PATHWAY	0.000487019	;S;	;EGF;	;EGFR;	;CALM2;	;NOS2;		;M;	1.72829	Arginine_and_proline_metabolism
MAP_KINASE_PATHWAY	3.6158e-07	;S;	;GRB2;	;EGFR;	;CALM2;	;NOS2;		;M;	7.88229	Arginine_and_proline_metabolism
MAP_KINASE_PATHWAY	1.1699e-05	;S;	;RASA1;	;EGFR;	;CALM2;	;NOS2;		;M;	4.56851	Arginine_and_proline_metabolism
MAP_KINASE_PATHWAY	6.59625e-06	;S;	;SOS1;	;EGFR;	;CALM2;	;NOS2;		;M;	4.67026	Arginine_and_proline_metabolism
MTOR_PATHWAY	6.86471e-07	;S;	;PIK3R1;	;EGFR;	;CALM2;	;NOS2;		;M;	7.89576	Arginine_and_proline_metabolism
MTOR_PATHWAY	1.30448e-05	;S;	;PIK3R2;	;EGFR;	;CALM2;	;NOS2;		;M;	3.86218	Arginine_and_proline_metabolism
NFKB_PATHWAY	3.6158e-07	;S;	;GRB2;	;EGFR;	;CALM2;	;NOS2;		;M;	7.88229	Arginine_and_proline_metabolism
NFKB_PATHWAY	2.35572e-06	;S;	;PLCG1;	;EGFR;	;CALM2;	;NOS2;		;M;	5.44553	Arginine_and_proline_metabolism
NFKB_PATHWAY	6.59625e-06	;S;	;SOS1;	;EGFR;	;CALM2;	;NOS2;		;M;	4.67026	Arginine_and_proline_metabolism
NOTCH_PATHWAY	6.86471e-07	;S;	;PIK3R1;	;EGFR;	;CALM2;	;NOS2;		;M;	7.89576	Arginine_and_proline_metabolism
NOTCH_PATHWAY	1.30448e-05	;S;	;PIK3R2;	;EGFR;	;CALM2;	;NOS2;		;M;	3.86218	Arginine_and_proline_metabolism
NOTCH_PATHWAY	2.7341e-07	;S;	;SRC;	;EGFR;	;CALM2;	;NOS2;		;M;	7.79195	Arginine_and_proline_metabolism
NOTCH_PATHWAY	4.87714e-06	;S;	;STAT3;	;EGFR;	;CALM2;	;NOS2;		;M;	4.34742	Arginine_and_proline_metabolism
RAS_PATHWAY	0.000487019	;S;	;EGF;	;EGFR;	;CALM2;	;NOS2;		;M;	1.72829	Arginine_and_proline_metabolism
RAS_PATHWAY	3.6158e-07	;S;	;GRB2;	;EGFR;	;CALM2;	;NOS2;		;M;	7.88229	Arginine_and_proline_metabolism
RAS_PATHWAY	4.82365e-06	;S;	;IGF1R;	;EGFR;	;CALM2;	;NOS2;		;M;	4.57815	Arginine_and_proline_metabolism
RAS_PATHWAY	7.61979e-06	;S;	;MET;	;EGFR;	;CALM2;	;NOS2;		;M;	4.87865	Arginine_and_proline_metabolism
RAS_PATHWAY	6.86471e-07	;S;	;PIK3R1;	;EGFR;	;CALM2;	;NOS2;		;M;	7.89576	Arginine_and_proline_metabolism
RAS_PATHWAY	1.30448e-05	;S;	;PIK3R2;	;EGFR;	;CALM2;	;NOS2;		;M;	3.86218	Arginine_and_proline_metabolism
RAS_PATHWAY	2.35572e-06	;S;	;PLCG1;	;EGFR;	;CALM2;	;NOS2;		;M;	5.44553	Arginine_and_proline_metabolism
RAS_PATHWAY	4.23696e-06	;S;	;PTPN11;	;EGFR;	;CALM2;	;NOS2;		;M;	5.36513	Arginine_and_proline_metabolism
RAS_PATHWAY	1.1699e-05	;S;	;RASA1;	;EGFR;	;CALM2;	;NOS2;		;M;	4.56851	Arginine_and_proline_metabolism
RAS_PATHWAY	1.3396e-06	;S;	;SHC1;	;EGFR;	;CALM2;	;NOS2;		;M;	6.13327	Arginine_and_proline_metabolism
RAS_PATHWAY	6.59625e-06	;S;	;SOS1;	;EGFR;	;CALM2;	;NOS2;		;M;	4.67026	Arginine_and_proline_metabolism
RAS_PATHWAY	2.7341e-07	;S;	;SRC;	;EGFR;	;CALM2;	;NOS2;		;M;	7.79195	Arginine_and_proline_metabolism
TGFB_PATHWAY	0.00417901	;S;	;CAMK2A;	;CAMK2D;	;CALM2;	;NOS2;		;M;	1.41421	Arginine_and_proline_metabolism
TGFB_PATHWAY	0.000460621	;S;	;DCN;	;EGFR;	;CALM2;	;NOS2;		;M;	1.72829	Arginine_and_proline_metabolism
TGFB_PATHWAY	3.6158e-07	;S;	;GRB2;	;EGFR;	;CALM2;	;NOS2;		;M;	7.88229	Arginine_and_proline_metabolism
TGFB_PATHWAY	3.6239e-05	;S;	;HGS;	;EGFR;	;CALM2;	;NOS2;		;M;	2.44346	Arginine_and_proline_metabolism
TGFB_PATHWAY	6.86471e-07	;S;	;PIK3R1;	;EGFR;	;CALM2;	;NOS2;		;M;	7.89576	Arginine_and_proline_metabolism
TGFB_PATHWAY	1.30448e-05	;S;	;PIK3R2;	;EGFR;	;CALM2;	;NOS2;		;M;	3.86218	Arginine_and_proline_metabolism
TGFB_PATHWAY	2.22459e-06	;S;	;PTK2;	;EGFR;	;CALM2;	;NOS2;		;M;	5.80082	Arginine_and_proline_metabolism
TGFB_PATHWAY	1.3396e-06	;S;	;SHC1;	;EGFR;	;CALM2;	;NOS2;		;M;	6.13327	Arginine_and_proline_metabolism
TGFB_PATHWAY	6.59625e-06	;S;	;SOS1;	;EGFR;	;CALM2;	;NOS2;		;M;	4.67026	Arginine_and_proline_metabolism
WNT_PATHWAY	0.00417901	;S;	;CAMK2A;	;CAMK2D;	;CALM2;	;NOS2;		;M;	1.41421	Arginine_and_proline_metabolism
WNT_PATHWAY	0.011628	;S;	;CAMK2B;	;CAMK2D;	;CALM2;	;NOS2;		;M;	ONEPATH	Arginine_and_proline_metabolism
AKT_PATHWAY	6.67855e-07	;S;	;AKT1;	;HSP90AA1;	;EGFR;	;CALM2;	;NOS2;	;M;	3.67365	Arginine_and_proline_metabolism
AKT_PATHWAY	1.0019e-06	;S;	;CDKN1B;	;UBB;	;EGFR;	;CALM2;	;NOS2;	;M;	2.95903	Arginine_and_proline_metabolism
AKT_PATHWAY	1.48361e-06	;S;	;CSF1R;	;PIK3R1;	;EGFR;	;CALM2;	;NOS2;	;M;	3.21535	Arginine_and_proline_metabolism
AKT_PATHWAY	6.9844e-06	;S;	;EPHA2;	;CBL;	;EGFR;	;CALM2;	;NOS2;	;M;	1.41116	Arginine_and_proline_metabolism
AKT_PATHWAY	7.00192e-06	;S;	;EPHA2;	;INPPL1;	;EGFR;	;CALM2;	;NOS2;	;M;	1.41652	Arginine_and_proline_metabolism
AKT_PATHWAY	1.8971e-05	;S;	;FGFR1;	;PIK3R1;	;EGFR;	;CALM2;	;NOS2;	;M;	1.4541	Arginine_and_proline_metabolism
AKT_PATHWAY	1.67979e-05	;S;	;FLT1;	;PTPRJ;	;EGFR;	;CALM2;	;NOS2;	;M;	1.0397	Arginine_and_proline_metabolism
AKT_PATHWAY	8.34784e-06	;S;	;FLT4;	;GRB2;	;EGFR;	;CALM2;	;NOS2;	;M;	1.10213	Arginine_and_proline_metabolism
AKT_PATHWAY	9.36178e-06	;S;	;FLT4;	;SHC1;	;EGFR;	;CALM2;	;NOS2;	;M;	1.34001	Arginine_and_proline_metabolism
AKT_PATHWAY	4.25827e-06	;S;	;GHR;	;PTPN11;	;EGFR;	;CALM2;	;NOS2;	;M;	2.71538	Arginine_and_proline_metabolism
AKT_PATHWAY	6.45404e-05	;S;	;HGF;	;MET;	;EGFR;	;CALM2;	;NOS2;	;M;	1	Arginine_and_proline_metabolism
AKT_PATHWAY	3.32657e-06	;S;	;HRAS;	;RASA1;	;EGFR;	;CALM2;	;NOS2;	;M;	2.19308	Arginine_and_proline_metabolism
AKT_PATHWAY	5.02394e-07	;S;	;IKBKB;	;HSP90AA1;	;EGFR;	;CALM2;	;NOS2;	;M;	3.59849	Arginine_and_proline_metabolism
AKT_PATHWAY	2.79313e-06	;S;	;IKBKG;	;HSP90AA1;	;EGFR;	;CALM2;	;NOS2;	;M;	1.99986	Arginine_and_proline_metabolism
AKT_PATHWAY	1.19303e-07	;S;	;INSR;	;PTPN11;	;EGFR;	;CALM2;	;NOS2;	;M;	2.6482	Arginine_and_proline_metabolism
AKT_PATHWAY	1.46024e-07	;S;	;INSR;	;RASA1;	;EGFR;	;CALM2;	;NOS2;	;M;	3.38606	Arginine_and_proline_metabolism
AKT_PATHWAY	5.11955e-07	;S;	;IRS1;	;PTPN11;	;EGFR;	;CALM2;	;NOS2;	;M;	3.25477	Arginine_and_proline_metabolism
AKT_PATHWAY	1.02422e-05	;S;	;IRS2;	;PIK3R1;	;EGFR;	;CALM2;	;NOS2;	;M;	2.26072	Arginine_and_proline_metabolism
AKT_PATHWAY	2.95686e-06	;S;	;JAK1;	;PTPN11;	;EGFR;	;CALM2;	;NOS2;	;M;	2.01262	Arginine_and_proline_metabolism
AKT_PATHWAY	2.51983e-06	;S;	;JAK1;	;STAT3;	;EGFR;	;CALM2;	;NOS2;	;M;	1.61004	Arginine_and_proline_metabolism
AKT_PATHWAY	1.9435e-07	;S;	;KDR;	;NCK1;	;EGFR;	;CALM2;	;NOS2;	;M;	1.98139	Arginine_and_proline_metabolism
AKT_PATHWAY	2.25287e-07	;S;	;KDR;	;PLCG1;	;EGFR;	;CALM2;	;NOS2;	;M;	2.40504	Arginine_and_proline_metabolism
AKT_PATHWAY	2.35716e-07	;S;	;KIT;	;PTPN11;	;EGFR;	;CALM2;	;NOS2;	;M;	3.41477	Arginine_and_proline_metabolism
AKT_PATHWAY	9.43841e-08	;S;	;MDM2;	;UBB;	;EGFR;	;CALM2;	;NOS2;	;M;	4.44805	Arginine_and_proline_metabolism
AKT_PATHWAY	3.44171e-06	;S;	;PDGFRA;	;CRK;	;EGFR;	;CALM2;	;NOS2;	;M;	1.72807	Arginine_and_proline_metabolism
AKT_PATHWAY	3.61279e-06	;S;	;PDGFRA;	;PIK3R1;	;EGFR;	;CALM2;	;NOS2;	;M;	1.84801	Arginine_and_proline_metabolism
AKT_PATHWAY	3.08493e-07	;S;	;PDGFRB;	;PTPN11;	;EGFR;	;CALM2;	;NOS2;	;M;	2.29382	Arginine_and_proline_metabolism
AKT_PATHWAY	3.77726e-07	;S;	;PDGFRB;	;RASA1;	;EGFR;	;CALM2;	;NOS2;	;M;	2.97158	Arginine_and_proline_metabolism
AKT_PATHWAY	5.95394e-06	;S;	;PIK3CA;	;PIK3R1;	;EGFR;	;CALM2;	;NOS2;	;M;	2.23967	Arginine_and_proline_metabolism
AKT_PATHWAY	4.26407e-05	;S;	;PIK3CB;	;PIK3R1;	;EGFR;	;CALM2;	;NOS2;	;M;	1.22967	Arginine_and_proline_metabolism
AKT_PATHWAY	3.24215e-05	;S;	;PIK3R3;	;CRK;	;EGFR;	;CALM2;	;NOS2;	;M;	1.70997	Arginine_and_proline_metabolism
AKT_PATHWAY	7.78254e-06	;S;	;PKN2;	;NCK2;	;EGFR;	;CALM2;	;NOS2;	;M;	2.73906	Arginine_and_proline_metabolism
AKT_PATHWAY	4.58375e-06	;S;	;STK11;	;HSP90AA1;	;EGFR;	;CALM2;	;NOS2;	;M;	1.99977	Arginine_and_proline_metabolism
AKT_PATHWAY	6.07526e-07	;S;	;SYK;	;STAT3;	;EGFR;	;CALM2;	;NOS2;	;M;	3.58577	Arginine_and_proline_metabolism
AKT_PATHWAY	6.75569e-07	;S;	;YWHAE;	;YWHAZ;	;EGFR;	;CALM2;	;NOS2;	;M;	2.99815	Arginine_and_proline_metabolism
APOPTOSIS_PATHWAY	6.67855e-07	;S;	;AKT1;	;HSP90AA1;	;EGFR;	;CALM2;	;NOS2;	;M;	3.67365	Arginine_and_proline_metabolism
APOPTOSIS_PATHWAY	0.000118209	;S;	;CAPN1;	;PTPN1;	;EGFR;	;CALM2;	;NOS2;	;M;	1	Arginine_and_proline_metabolism
APOPTOSIS_PATHWAY	4.16382e-06	;S;	;CSF2RB;	;PTPN11;	;EGFR;	;CALM2;	;NOS2;	;M;	1.89336	Arginine_and_proline_metabolism
APOPTOSIS_PATHWAY	3.93028e-06	;S;	;CSF2RB;	;YWHAZ;	;EGFR;	;CALM2;	;NOS2;	;M;	1.74634	Arginine_and_proline_metabolism
APOPTOSIS_PATHWAY	5.02394e-07	;S;	;IKBKB;	;HSP90AA1;	;EGFR;	;CALM2;	;NOS2;	;M;	3.59849	Arginine_and_proline_metabolism
APOPTOSIS_PATHWAY	2.79313e-06	;S;	;IKBKG;	;HSP90AA1;	;EGFR;	;CALM2;	;NOS2;	;M;	1.99986	Arginine_and_proline_metabolism
APOPTOSIS_PATHWAY	2.01468e-05	;S;	;IL1R1;	;PIK3R1;	;EGFR;	;CALM2;	;NOS2;	;M;	1	Arginine_and_proline_metabolism
APOPTOSIS_PATHWAY	5.95394e-06	;S;	;PIK3CA;	;PIK3R1;	;EGFR;	;CALM2;	;NOS2;	;M;	2.23967	Arginine_and_proline_metabolism
APOPTOSIS_PATHWAY	4.26407e-05	;S;	;PIK3CB;	;PIK3R1;	;EGFR;	;CALM2;	;NOS2;	;M;	1.22967	Arginine_and_proline_metabolism
APOPTOSIS_PATHWAY	3.24215e-05	;S;	;PIK3R3;	;CRK;	;EGFR;	;CALM2;	;NOS2;	;M;	1.70997	Arginine_and_proline_metabolism
APOPTOSIS_PATHWAY	5.85043e-06	;S;	;RIPK1;	;HSP90AA1;	;EGFR;	;CALM2;	;NOS2;	;M;	1.73185	Arginine_and_proline_metabolism
EGFR_PATHWAY	1.02868e-07	;S;	;ABL1;	;HSP90AA1;	;EGFR;	;CALM2;	;NOS2;	;M;	4.45469	Arginine_and_proline_metabolism
EGFR_PATHWAY	1.06274e-05	;S;	;ABL2;	;CRK;	;EGFR;	;CALM2;	;NOS2;	;M;	1.99836	Arginine_and_proline_metabolism
EGFR_PATHWAY	6.67855e-07	;S;	;AKT1;	;HSP90AA1;	;EGFR;	;CALM2;	;NOS2;	;M;	3.67365	Arginine_and_proline_metabolism
EGFR_PATHWAY	3.20427e-06	;S;	;ARAF;	;YWHAZ;	;EGFR;	;CALM2;	;NOS2;	;M;	2.20051	Arginine_and_proline_metabolism
EGFR_PATHWAY	1.0019e-06	;S;	;CDKN1B;	;UBB;	;EGFR;	;CALM2;	;NOS2;	;M;	2.95903	Arginine_and_proline_metabolism
EGFR_PATHWAY	3.94216e-05	;S;	;EPHB2;	;RASA1;	;EGFR;	;CALM2;	;NOS2;	;M;	1.99467	Arginine_and_proline_metabolism
EGFR_PATHWAY	1.61054e-05	;S;	;ERBB4;	;LRIG1;	;EGFR;	;CALM2;	;NOS2;	;M;	3.27025	Arginine_and_proline_metabolism
EGFR_PATHWAY	3.32657e-06	;S;	;HRAS;	;RASA1;	;EGFR;	;CALM2;	;NOS2;	;M;	2.19308	Arginine_and_proline_metabolism
EGFR_PATHWAY	2.95686e-06	;S;	;JAK1;	;PTPN11;	;EGFR;	;CALM2;	;NOS2;	;M;	2.01262	Arginine_and_proline_metabolism
EGFR_PATHWAY	2.51983e-06	;S;	;JAK1;	;STAT3;	;EGFR;	;CALM2;	;NOS2;	;M;	1.61004	Arginine_and_proline_metabolism
EGFR_PATHWAY	1.85067e-05	;S;	;PAK7;	;CDC42;	;IQGAP1;	;CALM2;	;NOS2;	;M;	3.83259	Arginine_and_proline_metabolism
EGFR_PATHWAY	5.95394e-06	;S;	;PIK3CA;	;PIK3R1;	;EGFR;	;CALM2;	;NOS2;	;M;	2.23967	Arginine_and_proline_metabolism
EGFR_PATHWAY	4.26407e-05	;S;	;PIK3CB;	;PIK3R1;	;EGFR;	;CALM2;	;NOS2;	;M;	1.22967	Arginine_and_proline_metabolism
EGFR_PATHWAY	3.24215e-05	;S;	;PIK3R3;	;CRK;	;EGFR;	;CALM2;	;NOS2;	;M;	1.70997	Arginine_and_proline_metabolism
EGFR_PATHWAY	2.65987e-06	;S;	;STAT5A;	;PTPN11;	;EGFR;	;CALM2;	;NOS2;	;M;	2.60052	Arginine_and_proline_metabolism
HH_PATHWAY	1.11286e-05	;S;	;CSNK1A1;	;YWHAZ;	;EGFR;	;CALM2;	;NOS2;	;M;	1.72998	Arginine_and_proline_metabolism
JAK-STAT_PATHWAY	6.67855e-07	;S;	;AKT1;	;HSP90AA1;	;EGFR;	;CALM2;	;NOS2;	;M;	3.67365	Arginine_and_proline_metabolism
JAK-STAT_PATHWAY	3.73095e-08	;S;	;CREBBP;	;STAT3;	;EGFR;	;CALM2;	;NOS2;	;M;	3.9	Arginine_and_proline_metabolism
JAK-STAT_PATHWAY	7.42195e-05	;S;	;CSF2RA;	;PIK3R1;	;EGFR;	;CALM2;	;NOS2;	;M;	1	Arginine_and_proline_metabolism
JAK-STAT_PATHWAY	4.16382e-06	;S;	;CSF2RB;	;PTPN11;	;EGFR;	;CALM2;	;NOS2;	;M;	1.89336	Arginine_and_proline_metabolism
JAK-STAT_PATHWAY	3.93028e-06	;S;	;CSF2RB;	;YWHAZ;	;EGFR;	;CALM2;	;NOS2;	;M;	1.74634	Arginine_and_proline_metabolism
JAK-STAT_PATHWAY	9.78623e-07	;S;	;EPOR;	;PIK3R1;	;EGFR;	;CALM2;	;NOS2;	;M;	3.60447	Arginine_and_proline_metabolism
JAK-STAT_PATHWAY	4.25827e-06	;S;	;GHR;	;PTPN11;	;EGFR;	;CALM2;	;NOS2;	;M;	2.71538	Arginine_and_proline_metabolism
JAK-STAT_PATHWAY	0.000112279	;S;	;IFNGR2;	;JAK2;	;EGFR;	;CALM2;	;NOS2;	;M;	1.41414	Arginine_and_proline_metabolism
JAK-STAT_PATHWAY	7.15549e-06	;S;	;IL2RB;	;SHC1;	;EGFR;	;CALM2;	;NOS2;	;M;	1.41103	Arginine_and_proline_metabolism
JAK-STAT_PATHWAY	4.68187e-05	;S;	;IL4R;	;SHC1;	;EGFR;	;CALM2;	;NOS2;	;M;	1	Arginine_and_proline_metabolism
JAK-STAT_PATHWAY	1.51859e-05	;S;	;IL6ST;	;PTPN11;	;EGFR;	;CALM2;	;NOS2;	;M;	2.18405	Arginine_and_proline_metabolism
JAK-STAT_PATHWAY	2.95686e-06	;S;	;JAK1;	;PTPN11;	;EGFR;	;CALM2;	;NOS2;	;M;	2.01262	Arginine_and_proline_metabolism
JAK-STAT_PATHWAY	2.51983e-06	;S;	;JAK1;	;STAT3;	;EGFR;	;CALM2;	;NOS2;	;M;	1.61004	Arginine_and_proline_metabolism
JAK-STAT_PATHWAY	1.32881e-05	;S;	;LEPR;	;PTPN11;	;EGFR;	;CALM2;	;NOS2;	;M;	2.63307	Arginine_and_proline_metabolism
JAK-STAT_PATHWAY	7.03086e-05	;S;	;PIAS3;	;STAT3;	;EGFR;	;CALM2;	;NOS2;	;M;	1	Arginine_and_proline_metabolism
JAK-STAT_PATHWAY	5.95394e-06	;S;	;PIK3CA;	;PIK3R1;	;EGFR;	;CALM2;	;NOS2;	;M;	2.23967	Arginine_and_proline_metabolism
JAK-STAT_PATHWAY	4.26407e-05	;S;	;PIK3CB;	;PIK3R1;	;EGFR;	;CALM2;	;NOS2;	;M;	1.22967	Arginine_and_proline_metabolism
JAK-STAT_PATHWAY	3.24215e-05	;S;	;PIK3R3;	;CRK;	;EGFR;	;CALM2;	;NOS2;	;M;	1.70997	Arginine_and_proline_metabolism
JAK-STAT_PATHWAY	7.78296e-06	;S;	;PRLR;	;PTPN11;	;EGFR;	;CALM2;	;NOS2;	;M;	2.78244	Arginine_and_proline_metabolism
JAK-STAT_PATHWAY	1.67361e-05	;S;	;SPRY1;	;GRB2;	;EGFR;	;CALM2;	;NOS2;	;M;	2.14606	Arginine_and_proline_metabolism
JAK-STAT_PATHWAY	2.65987e-06	;S;	;STAT5A;	;PTPN11;	;EGFR;	;CALM2;	;NOS2;	;M;	2.60052	Arginine_and_proline_metabolism
JNK_PATHWAY	5.11955e-07	;S;	;IRS1;	;PTPN11;	;EGFR;	;CALM2;	;NOS2;	;M;	3.25477	Arginine_and_proline_metabolism
JNK_PATHWAY	7.58756e-07	;S;	;MAP3K5;	;YWHAZ;	;EGFR;	;CALM2;	;NOS2;	;M;	3.59704	Arginine_and_proline_metabolism
JNK_PATHWAY	3.09222e-05	;S;	;MAP4K3;	;GRB2;	;EGFR;	;CALM2;	;NOS2;	;M;	1.73153	Arginine_and_proline_metabolism
JNK_PATHWAY	0.000161007	;S;	;MAP4K4;	;NCK1;	;EGFR;	;CALM2;	;NOS2;	;M;	1.41265	Arginine_and_proline_metabolism
JNK_PATHWAY	5.85043e-06	;S;	;RIPK1;	;HSP90AA1;	;EGFR;	;CALM2;	;NOS2;	;M;	1.73185	Arginine_and_proline_metabolism
MAP_KINASE_PATHWAY	6.67855e-07	;S;	;AKT1;	;HSP90AA1;	;EGFR;	;CALM2;	;NOS2;	;M;	3.67365	Arginine_and_proline_metabolism
MAP_KINASE_PATHWAY	1.8971e-05	;S;	;FGFR1;	;PIK3R1;	;EGFR;	;CALM2;	;NOS2;	;M;	1.4541	Arginine_and_proline_metabolism
MAP_KINASE_PATHWAY	2.44759e-05	;S;	;GNA12;	;HSP90AA1;	;EGFR;	;CALM2;	;NOS2;	;M;	1	Arginine_and_proline_metabolism
MAP_KINASE_PATHWAY	3.32657e-06	;S;	;HRAS;	;RASA1;	;EGFR;	;CALM2;	;NOS2;	;M;	2.19308	Arginine_and_proline_metabolism
MAP_KINASE_PATHWAY	3.77927e-07	;S;	;HSPA8;	;HSP90AA1;	;EGFR;	;CALM2;	;NOS2;	;M;	3.66714	Arginine_and_proline_metabolism
MAP_KINASE_PATHWAY	5.02394e-07	;S;	;IKBKB;	;HSP90AA1;	;EGFR;	;CALM2;	;NOS2;	;M;	3.59849	Arginine_and_proline_metabolism
MAP_KINASE_PATHWAY	2.79313e-06	;S;	;IKBKG;	;HSP90AA1;	;EGFR;	;CALM2;	;NOS2;	;M;	1.99986	Arginine_and_proline_metabolism
MAP_KINASE_PATHWAY	2.01468e-05	;S;	;IL1R1;	;PIK3R1;	;EGFR;	;CALM2;	;NOS2;	;M;	1	Arginine_and_proline_metabolism
MAP_KINASE_PATHWAY	7.58756e-07	;S;	;MAP3K5;	;YWHAZ;	;EGFR;	;CALM2;	;NOS2;	;M;	3.59704	Arginine_and_proline_metabolism
MAP_KINASE_PATHWAY	4.88024e-06	;S;	;MAP3K7;	;STAT3;	;EGFR;	;CALM2;	;NOS2;	;M;	1.73203	Arginine_and_proline_metabolism
MAP_KINASE_PATHWAY	3.18253e-06	;S;	;MAP4K1;	;CRK;	;EGFR;	;CALM2;	;NOS2;	;M;	2.70086	Arginine_and_proline_metabolism
MAP_KINASE_PATHWAY	3.09222e-05	;S;	;MAP4K3;	;GRB2;	;EGFR;	;CALM2;	;NOS2;	;M;	1.73153	Arginine_and_proline_metabolism
MAP_KINASE_PATHWAY	0.000161007	;S;	;MAP4K4;	;NCK1;	;EGFR;	;CALM2;	;NOS2;	;M;	1.41265	Arginine_and_proline_metabolism
MAP_KINASE_PATHWAY	7.67177e-06	;S;	;NTRK2;	;PLCG1;	;EGFR;	;CALM2;	;NOS2;	;M;	1.28891	Arginine_and_proline_metabolism
MAP_KINASE_PATHWAY	3.44171e-06	;S;	;PDGFRA;	;CRK;	;EGFR;	;CALM2;	;NOS2;	;M;	1.72807	Arginine_and_proline_metabolism
MAP_KINASE_PATHWAY	3.61279e-06	;S;	;PDGFRA;	;PIK3R1;	;EGFR;	;CALM2;	;NOS2;	;M;	1.84801	Arginine_and_proline_metabolism
MAP_KINASE_PATHWAY	3.08493e-07	;S;	;PDGFRB;	;PTPN11;	;EGFR;	;CALM2;	;NOS2;	;M;	2.29382	Arginine_and_proline_metabolism
MAP_KINASE_PATHWAY	3.77726e-07	;S;	;PDGFRB;	;RASA1;	;EGFR;	;CALM2;	;NOS2;	;M;	2.97158	Arginine_and_proline_metabolism
MAP_KINASE_PATHWAY	3.431e-05	;S;	;PPM1A;	;CTNNB1;	;EGFR;	;CALM2;	;NOS2;	;M;	1.24166	Arginine_and_proline_metabolism
MAP_KINASE_PATHWAY	0.000330547	;S;	;TGFB1;	;DCN;	;EGFR;	;CALM2;	;NOS2;	;M;	ONEPATH	Arginine_and_proline_metabolism
MTOR_PATHWAY	6.67855e-07	;S;	;AKT1;	;HSP90AA1;	;EGFR;	;CALM2;	;NOS2;	;M;	3.67365	Arginine_and_proline_metabolism
MTOR_PATHWAY	5.95394e-06	;S;	;PIK3CA;	;PIK3R1;	;EGFR;	;CALM2;	;NOS2;	;M;	2.23967	Arginine_and_proline_metabolism
MTOR_PATHWAY	4.26407e-05	;S;	;PIK3CB;	;PIK3R1;	;EGFR;	;CALM2;	;NOS2;	;M;	1.22967	Arginine_and_proline_metabolism
MTOR_PATHWAY	3.24215e-05	;S;	;PIK3R3;	;CRK;	;EGFR;	;CALM2;	;NOS2;	;M;	1.70997	Arginine_and_proline_metabolism
MTOR_PATHWAY	4.58375e-06	;S;	;STK11;	;HSP90AA1;	;EGFR;	;CALM2;	;NOS2;	;M;	1.99977	Arginine_and_proline_metabolism
NFKB_PATHWAY	6.67855e-07	;S;	;AKT1;	;HSP90AA1;	;EGFR;	;CALM2;	;NOS2;	;M;	3.67365	Arginine_and_proline_metabolism
NFKB_PATHWAY	1.7228e-06	;S;	;BTK;	;KHDRBS1;	;DDX5;	;CALM2;	;NOS2;	;M;	2.18787	Arginine_and_proline_metabolism
NFKB_PATHWAY	5.57906e-06	;S;	;CDC37;	;HSP90AA1;	;EGFR;	;CALM2;	;NOS2;	;M;	1.94751	Arginine_and_proline_metabolism
NFKB_PATHWAY	3.73095e-08	;S;	;CREBBP;	;STAT3;	;EGFR;	;CALM2;	;NOS2;	;M;	3.9	Arginine_and_proline_metabolism
NFKB_PATHWAY	5.02394e-07	;S;	;IKBKB;	;HSP90AA1;	;EGFR;	;CALM2;	;NOS2;	;M;	3.59849	Arginine_and_proline_metabolism
NFKB_PATHWAY	2.79313e-06	;S;	;IKBKG;	;HSP90AA1;	;EGFR;	;CALM2;	;NOS2;	;M;	1.99986	Arginine_and_proline_metabolism
NFKB_PATHWAY	2.01468e-05	;S;	;IL1R1;	;PIK3R1;	;EGFR;	;CALM2;	;NOS2;	;M;	1	Arginine_and_proline_metabolism
NFKB_PATHWAY	7.58756e-07	;S;	;MAP3K5;	;YWHAZ;	;EGFR;	;CALM2;	;NOS2;	;M;	3.59704	Arginine_and_proline_metabolism
NFKB_PATHWAY	4.88024e-06	;S;	;MAP3K7;	;STAT3;	;EGFR;	;CALM2;	;NOS2;	;M;	1.73203	Arginine_and_proline_metabolism
NFKB_PATHWAY	5.1811e-06	;S;	;PLK1;	;CTNNB1;	;EGFR;	;CALM2;	;NOS2;	;M;	1.54473	Arginine_and_proline_metabolism
NFKB_PATHWAY	7.84234e-05	;S;	;RFFL;	;TP53;	;DDX5;	;CALM2;	;NOS2;	;M;	ONEPATH	Arginine_and_proline_metabolism
NFKB_PATHWAY	5.85043e-06	;S;	;RIPK1;	;HSP90AA1;	;EGFR;	;CALM2;	;NOS2;	;M;	1.73185	Arginine_and_proline_metabolism
NFKB_PATHWAY	6.07526e-07	;S;	;SYK;	;STAT3;	;EGFR;	;CALM2;	;NOS2;	;M;	3.58577	Arginine_and_proline_metabolism
NFKB_PATHWAY	2.3441e-06	;S;	;TNFAIP3;	;YWHAZ;	;EGFR;	;CALM2;	;NOS2;	;M;	2.23166	Arginine_and_proline_metabolism
NOTCH_PATHWAY	6.67855e-07	;S;	;AKT1;	;HSP90AA1;	;EGFR;	;CALM2;	;NOS2;	;M;	3.67365	Arginine_and_proline_metabolism
NOTCH_PATHWAY	6.80812e-05	;S;	;DVL2;	;CTNNB1;	;EGFR;	;CALM2;	;NOS2;	;M;	1.24166	Arginine_and_proline_metabolism
NOTCH_PATHWAY	1.06092e-06	;S;	;ITCH;	;CBL;	;EGFR;	;CALM2;	;NOS2;	;M;	1.99534	Arginine_and_proline_metabolism
NOTCH_PATHWAY	9.43841e-08	;S;	;MDM2;	;UBB;	;EGFR;	;CALM2;	;NOS2;	;M;	4.44805	Arginine_and_proline_metabolism
P53_PATHWAY	1.02868e-07	;S;	;ABL1;	;HSP90AA1;	;EGFR;	;CALM2;	;NOS2;	;M;	4.45469	Arginine_and_proline_metabolism
P53_PATHWAY	6.67855e-07	;S;	;AKT1;	;HSP90AA1;	;EGFR;	;CALM2;	;NOS2;	;M;	3.67365	Arginine_and_proline_metabolism
P53_PATHWAY	7.84231e-05	;S;	;CCNG1;	;TP53;	;DDX5;	;CALM2;	;NOS2;	;M;	ONEPATH	Arginine_and_proline_metabolism
P53_PATHWAY	1.54719e-06	;S;	;CHEK1;	;HSP90AA1;	;EGFR;	;CALM2;	;NOS2;	;M;	2.82795	Arginine_and_proline_metabolism
P53_PATHWAY	1.11286e-05	;S;	;CSNK1A1;	;YWHAZ;	;EGFR;	;CALM2;	;NOS2;	;M;	1.72998	Arginine_and_proline_metabolism
P53_PATHWAY	9.43841e-08	;S;	;MDM2;	;UBB;	;EGFR;	;CALM2;	;NOS2;	;M;	4.44805	Arginine_and_proline_metabolism
P53_PATHWAY	7.26411e-07	;S;	;PRKCD;	;STAT3;	;EGFR;	;CALM2;	;NOS2;	;M;	2.04457	Arginine_and_proline_metabolism
P53_PATHWAY	8.04065e-07	;S;	;PRKCD;	;YWHAZ;	;EGFR;	;CALM2;	;NOS2;	;M;	2.32825	Arginine_and_proline_metabolism
P53_PATHWAY	1.09309e-05	;S;	;SMYD2;	;HSP90AA1;	;EGFR;	;CALM2;	;NOS2;	;M;	1.41421	Arginine_and_proline_metabolism
P53_PATHWAY	7.84231e-05	;S;	;TP53I3;	;TP53;	;DDX5;	;CALM2;	;NOS2;	;M;	ONEPATH	Arginine_and_proline_metabolism
RAS_PATHWAY	6.67855e-07	;S;	;AKT1;	;HSP90AA1;	;EGFR;	;CALM2;	;NOS2;	;M;	3.67365	Arginine_and_proline_metabolism
RAS_PATHWAY	1.48361e-06	;S;	;CSF1R;	;PIK3R1;	;EGFR;	;CALM2;	;NOS2;	;M;	3.21535	Arginine_and_proline_metabolism
RAS_PATHWAY	6.9844e-06	;S;	;EPHA2;	;CBL;	;EGFR;	;CALM2;	;NOS2;	;M;	1.41116	Arginine_and_proline_metabolism
RAS_PATHWAY	7.00192e-06	;S;	;EPHA2;	;INPPL1;	;EGFR;	;CALM2;	;NOS2;	;M;	1.41652	Arginine_and_proline_metabolism
RAS_PATHWAY	1.8971e-05	;S;	;FGFR1;	;PIK3R1;	;EGFR;	;CALM2;	;NOS2;	;M;	1.4541	Arginine_and_proline_metabolism
RAS_PATHWAY	1.67979e-05	;S;	;FLT1;	;PTPRJ;	;EGFR;	;CALM2;	;NOS2;	;M;	1.0397	Arginine_and_proline_metabolism
RAS_PATHWAY	8.34784e-06	;S;	;FLT4;	;GRB2;	;EGFR;	;CALM2;	;NOS2;	;M;	1.10213	Arginine_and_proline_metabolism
RAS_PATHWAY	9.36178e-06	;S;	;FLT4;	;SHC1;	;EGFR;	;CALM2;	;NOS2;	;M;	1.34001	Arginine_and_proline_metabolism
RAS_PATHWAY	1.26169e-05	;S;	;FOXO4;	;YWHAZ;	;EGFR;	;CALM2;	;NOS2;	;M;	2.20761	Arginine_and_proline_metabolism
RAS_PATHWAY	6.45404e-05	;S;	;HGF;	;MET;	;EGFR;	;CALM2;	;NOS2;	;M;	1	Arginine_and_proline_metabolism
RAS_PATHWAY	3.32657e-06	;S;	;HRAS;	;RASA1;	;EGFR;	;CALM2;	;NOS2;	;M;	2.19308	Arginine_and_proline_metabolism
RAS_PATHWAY	5.02394e-07	;S;	;IKBKB;	;HSP90AA1;	;EGFR;	;CALM2;	;NOS2;	;M;	3.59849	Arginine_and_proline_metabolism
RAS_PATHWAY	2.79313e-06	;S;	;IKBKG;	;HSP90AA1;	;EGFR;	;CALM2;	;NOS2;	;M;	1.99986	Arginine_and_proline_metabolism
RAS_PATHWAY	1.19303e-07	;S;	;INSR;	;PTPN11;	;EGFR;	;CALM2;	;NOS2;	;M;	2.6482	Arginine_and_proline_metabolism
RAS_PATHWAY	1.46024e-07	;S;	;INSR;	;RASA1;	;EGFR;	;CALM2;	;NOS2;	;M;	3.38606	Arginine_and_proline_metabolism
RAS_PATHWAY	1.9435e-07	;S;	;KDR;	;NCK1;	;EGFR;	;CALM2;	;NOS2;	;M;	1.98139	Arginine_and_proline_metabolism
RAS_PATHWAY	2.25287e-07	;S;	;KDR;	;PLCG1;	;EGFR;	;CALM2;	;NOS2;	;M;	2.40504	Arginine_and_proline_metabolism
RAS_PATHWAY	2.35716e-07	;S;	;KIT;	;PTPN11;	;EGFR;	;CALM2;	;NOS2;	;M;	3.41477	Arginine_and_proline_metabolism
RAS_PATHWAY	1.85067e-05	;S;	;PAK7;	;CDC42;	;IQGAP1;	;CALM2;	;NOS2;	;M;	3.83259	Arginine_and_proline_metabolism
RAS_PATHWAY	3.44171e-06	;S;	;PDGFRA;	;CRK;	;EGFR;	;CALM2;	;NOS2;	;M;	1.72807	Arginine_and_proline_metabolism
RAS_PATHWAY	3.61279e-06	;S;	;PDGFRA;	;PIK3R1;	;EGFR;	;CALM2;	;NOS2;	;M;	1.84801	Arginine_and_proline_metabolism
RAS_PATHWAY	3.08493e-07	;S;	;PDGFRB;	;PTPN11;	;EGFR;	;CALM2;	;NOS2;	;M;	2.29382	Arginine_and_proline_metabolism
RAS_PATHWAY	3.77726e-07	;S;	;PDGFRB;	;RASA1;	;EGFR;	;CALM2;	;NOS2;	;M;	2.97158	Arginine_and_proline_metabolism
RAS_PATHWAY	5.95394e-06	;S;	;PIK3CA;	;PIK3R1;	;EGFR;	;CALM2;	;NOS2;	;M;	2.23967	Arginine_and_proline_metabolism
RAS_PATHWAY	4.26407e-05	;S;	;PIK3CB;	;PIK3R1;	;EGFR;	;CALM2;	;NOS2;	;M;	1.22967	Arginine_and_proline_metabolism
RAS_PATHWAY	3.24215e-05	;S;	;PIK3R3;	;CRK;	;EGFR;	;CALM2;	;NOS2;	;M;	1.70997	Arginine_and_proline_metabolism
TGFB_PATHWAY	6.67855e-07	;S;	;AKT1;	;HSP90AA1;	;EGFR;	;CALM2;	;NOS2;	;M;	3.67365	Arginine_and_proline_metabolism
TGFB_PATHWAY	4.60194e-07	;S;	;BCAR1;	;CRK;	;EGFR;	;CALM2;	;NOS2;	;M;	2.8067	Arginine_and_proline_metabolism
TGFB_PATHWAY	2.3593e-05	;S;	;CFL1;	;YWHAZ;	;EGFR;	;CALM2;	;NOS2;	;M;	1.72897	Arginine_and_proline_metabolism
TGFB_PATHWAY	1.06092e-06	;S;	;ITCH;	;CBL;	;EGFR;	;CALM2;	;NOS2;	;M;	1.99534	Arginine_and_proline_metabolism
TGFB_PATHWAY	7.25166e-05	;S;	;ITGB3;	;PTK2;	;EGFR;	;CALM2;	;NOS2;	;M;	ONEPATH	Arginine_and_proline_metabolism
TGFB_PATHWAY	4.88024e-06	;S;	;MAP3K7;	;STAT3;	;EGFR;	;CALM2;	;NOS2;	;M;	1.73203	Arginine_and_proline_metabolism
TGFB_PATHWAY	3.18253e-06	;S;	;MAP4K1;	;CRK;	;EGFR;	;CALM2;	;NOS2;	;M;	2.70086	Arginine_and_proline_metabolism
TGFB_PATHWAY	0.000330547	;S;	;TGFB1;	;DCN;	;EGFR;	;CALM2;	;NOS2;	;M;	ONEPATH	Arginine_and_proline_metabolism
WNT_PATHWAY	6.67855e-07	;S;	;AKT1;	;HSP90AA1;	;EGFR;	;CALM2;	;NOS2;	;M;	3.67365	Arginine_and_proline_metabolism
WNT_PATHWAY	4.34743e-05	;S;	;AXIN2;	;CTNNB1;	;EGFR;	;CALM2;	;NOS2;	;M;	1.24166	Arginine_and_proline_metabolism
WNT_PATHWAY	5.35493e-05	;S;	;CHD8;	;CTNNB1;	;EGFR;	;CALM2;	;NOS2;	;M;	1.24166	Arginine_and_proline_metabolism
WNT_PATHWAY	3.73095e-08	;S;	;CREBBP;	;STAT3;	;EGFR;	;CALM2;	;NOS2;	;M;	3.9	Arginine_and_proline_metabolism
WNT_PATHWAY	1.11286e-05	;S;	;CSNK1A1;	;YWHAZ;	;EGFR;	;CALM2;	;NOS2;	;M;	1.72998	Arginine_and_proline_metabolism
WNT_PATHWAY	6.80812e-05	;S;	;CTNNBIP1;	;CTNNB1;	;EGFR;	;CALM2;	;NOS2;	;M;	1.24166	Arginine_and_proline_metabolism
WNT_PATHWAY	6.80812e-05	;S;	;DVL2;	;CTNNB1;	;EGFR;	;CALM2;	;NOS2;	;M;	1.24166	Arginine_and_proline_metabolism	;DVL2;	;CTNNB1;	;EGFR;
WNT_PATHWAY	4.88024e-06	;S;	;MAP3K7;	;STAT3;	;EGFR;	;CALM2;	;NOS2;	;M;	1.73203	Arginine_and_proline_metabolism	;MAP3K7;	;STAT3;	;EGFR;
WNT_PATHWAY	0.001519	;S;	;NKD2;	;TGFA;	;EGFR;	;CALM2;	;NOS2;	;M;	ONEPATH	Arginine_and_proline_metabolism	;NKD2;	;TGFA;	;EGFR;
WNT_PATHWAY	2.23866e-05	;S;	;TCF4;	;CTNNB1;	;EGFR;	;CALM2;	;NOS2;	;M;	1.24166	Arginine_and_proline_metabolism	;TCF4;	;CTNNB1;	;EGFR;
WNT_PATHWAY	6.80812e-05	;S;	;TCF7;	;CTNNB1;	;EGFR;	;CALM2;	;NOS2;	;M;	1.24166	Arginine_and_proline_metabolism	;TCF7;	;CTNNB1;	;EGFR;

## Sheet: CSNK2A1
Signaling pathway name	Path score	Signaling end	Signaling protein (S)	PPI	PPI	PPI	Metabolic protein (M)	Metabolic end	Z score of path	Metabolic pathway name
NFKB_PATHWAY	1.83384e-05	;S;	;CSNK2A1;	;SIRT1;	;FOXO3;	;PGK1;	;GAPDH;	;M;	1	Glycolysis_Gluconeogenesis
WNT_PATHWAY	1.83384e-05	;S;	;CSNK2A1;	;SIRT1;	;FOXO3;	;PGK1;	;GAPDH;	;M;	1	Glycolysis_Gluconeogenesis
NFKB_PATHWAY	2.48725e-05	;S;	;CSNK2A1;	;CALM2;	;EGFR;	;STAT3;	;NDUFA13;	;M;	1.39034	Oxidative_phosphorylation
WNT_PATHWAY	2.48725e-05	;S;	;CSNK2A1;	;CALM2;	;EGFR;	;STAT3;	;NDUFA13;	;M;	1.39034	Oxidative_phosphorylation
NFKB_PATHWAY	1.9767e-06	;S;	;CSNK2A1;	;CALM2;	;EGFR;	;HSP90AA1;	;POLR2E;	;M;	2.64145	Purine_metabolism
WNT_PATHWAY	1.9767e-06	;S;	;CSNK2A1;	;CALM2;	;EGFR;	;HSP90AA1;	;POLR2E;	;M;	2.64145	Purine_metabolism
NFKB_PATHWAY	1.9767e-06	;S;	;CSNK2A1;	;CALM2;	;EGFR;	;HSP90AA1;	;POLR2E;	;M;	2.64145	Pyrimidine_metabolism
WNT_PATHWAY	1.9767e-06	;S;	;CSNK2A1;	;CALM2;	;EGFR;	;HSP90AA1;	;POLR2E;	;M;	2.64145	Pyrimidine_metabolism
NFKB_PATHWAY	2.07522e-06	;S;	;CSNK2A1;	;CALM2;	;EGFR;	;INPPL1;		;M;	6.96273	Inositol_phosphate_metabolism
NFKB_PATHWAY	3.34789e-06	;S;	;CSNK2A1;	;CALM2;	;EGFR;	;PIK3C2B;		;M;	5.84509	Inositol_phosphate_metabolism
NFKB_PATHWAY	1.10177e-06	;S;	;CSNK2A1;	;CALM2;	;EGFR;	;PLCG1;		;M;	9.55276	Inositol_phosphate_metabolism
WNT_PATHWAY	2.07522e-06	;S;	;CSNK2A1;	;CALM2;	;EGFR;	;INPPL1;		;M;	6.96273	Inositol_phosphate_metabolism
WNT_PATHWAY	3.34789e-06	;S;	;CSNK2A1;	;CALM2;	;EGFR;	;PIK3C2B;		;M;	5.84509	Inositol_phosphate_metabolism
WNT_PATHWAY	1.10177e-06	;S;	;CSNK2A1;	;CALM2;	;EGFR;	;PLCG1;		;M;	9.55276	Inositol_phosphate_metabolism
NFKB_PATHWAY	0.000730249	;S;	;CSNK2A1;	;EIF3H;	;EIF4G2;			;M;	10.4472	Caffeine_metabolism
WNT_PATHWAY	0.000730249	;S;	;CSNK2A1;	;EIF3H;	;EIF4G2;			;M;	10.4472	Caffeine_metabolism
NFKB_PATHWAY	0.000730249	;S;	;CSNK2A1;	;EIF3H;	;EIF4G2;			;M;	10.4472	Drug_metabolism_other_enzymes
WNT_PATHWAY	0.000730249	;S;	;CSNK2A1;	;EIF3H;	;EIF4G2;			;M;	10.4472	Drug_metabolism_other_enzymes
EGFR_PATHWAY	2.41682e-07	;S;	;SRF;	;CSNK2A1;	;CALM2;	;EGFR;	;PIK3C2B;	;M;	3.39014	Inositol_phosphate_metabolism
MAP_KINASE_PATHWAY	2.41682e-07	;S;	;SRF;	;CSNK2A1;	;CALM2;	;EGFR;	;PIK3C2B;	;M;	3.39014	Inositol_phosphate_metabolism
EGFR_PATHWAY	3.41064e-05	;S;	;SRF;	;CSNK2A1;	;EIF3H;	;EIF4G2;		;M;	3.72333	Caffeine_metabolism
MAP_KINASE_PATHWAY	3.41064e-05	;S;	;SRF;	;CSNK2A1;	;EIF3H;	;EIF4G2;		;M;	3.72333	Caffeine_metabolism
P53_PATHWAY	5.80787e-06	;S;	;CHEK1;	;CSNK2A1;	;EIF3H;	;EIF4G2;		;M;	4.16872	Caffeine_metabolism
RAS_PATHWAY	7.38091e-06	;S;	;CALM2;	;CSNK2A1;	;EIF3H;	;EIF4G2;		;M;	3.61232	Caffeine_metabolism
TGFB_PATHWAY	9.21343e-06	;S;	;CDK1;	;CSNK2A1;	;EIF3H;	;EIF4G2;		;M;	3.44304	Caffeine_metabolism
EGFR_PATHWAY	3.41064e-05	;S;	;SRF;	;CSNK2A1;	;EIF3H;	;EIF4G2;		;M;	3.72333	Drug_metabolism_other_enzymes
MAP_KINASE_PATHWAY	3.41064e-05	;S;	;SRF;	;CSNK2A1;	;EIF3H;	;EIF4G2;		;M;	3.72333	Drug_metabolism_other_enzymes
P53_PATHWAY	5.80787e-06	;S;	;CHEK1;	;CSNK2A1;	;EIF3H;	;EIF4G2;		;M;	4.16872	Drug_metabolism_other_enzymes
RAS_PATHWAY	7.38091e-06	;S;	;CALM2;	;CSNK2A1;	;EIF3H;	;EIF4G2;		;M;	3.61232	Drug_metabolism_other_enzymes
TGFB_PATHWAY	9.21343e-06	;S;	;CDK1;	;CSNK2A1;	;EIF3H;	;EIF4G2;		;M;	3.44304	Drug_metabolism_other_enzymes
AKT_PATHWAY	9.01727e-07	;S;	;EGFR;	;CALM2;	;CSNK2A1;	;EIF3H;	;EIF4G2;	;M;	2.23801	Caffeine_metabolism
AKT_PATHWAY	3.35854e-05	;S;	;INSR;	;CALM2;	;CSNK2A1;	;EIF3H;	;EIF4G2;	;M;	1.43995	Caffeine_metabolism
AKT_PATHWAY	0.000109211	;S;	;KRAS;	;CALM2;	;CSNK2A1;	;EIF3H;	;EIF4G2;	;M;	1	Caffeine_metabolism
EGFR_PATHWAY	0.000116183	;S;	;CAMK2D;	;CALM2;	;CSNK2A1;	;EIF3H;	;EIF4G2;	;M;	1	Caffeine_metabolism
EGFR_PATHWAY	9.01727e-07	;S;	;EGFR;	;CALM2;	;CSNK2A1;	;EIF3H;	;EIF4G2;	;M;	2.23801	Caffeine_metabolism
EGFR_PATHWAY	0.000109211	;S;	;KRAS;	;CALM2;	;CSNK2A1;	;EIF3H;	;EIF4G2;	;M;	1
MAP_KINASE_PATHWAY	0.000126615	;S;	;CACNA1C;	;CALM2;	;CSNK2A1;	;EIF3H;	;EIF4G2;	;M;	1	Caffeine_metabolism
MAP_KINASE_PATHWAY	9.01727e-07	;S;	;EGFR;	;CALM2;	;CSNK2A1;	;EIF3H;	;EIF4G2;	;M;	2.23801	Caffeine_metabolism
MAP_KINASE_PATHWAY	0.000491556	;S;	;ELK4;	;SRF;	;CSNK2A1;	;EIF3H;	;EIF4G2;	;M;	1	Caffeine_metabolism
MAP_KINASE_PATHWAY	0.000109211	;S;	;KRAS;	;CALM2;	;CSNK2A1;	;EIF3H;	;EIF4G2;	;M;	1	Caffeine_metabolism
NFKB_PATHWAY	1.67e-05	;S;	;REL;	;CALM2;	;CSNK2A1;	;EIF3H;	;EIF4G2;	;M;	1.15544	Caffeine_metabolism
NOTCH_PATHWAY	0.00368032	;S;	;FURIN;	;PACS1;	;CSNK2A1;	;EIF3H;	;EIF4G2;	;M;	1	Caffeine_metabolism
RAS_PATHWAY	9.01727e-07	;S;	;EGFR;	;CALM2;	;CSNK2A1;	;EIF3H;	;EIF4G2;	;M;	2.23801	Caffeine_metabolism
RAS_PATHWAY	3.35854e-05	;S;	;INSR;	;CALM2;	;CSNK2A1;	;EIF3H;	;EIF4G2;	;M;	1.43995	Caffeine_metabolism
RAS_PATHWAY	0.000109211	;S;	;KRAS;	;CALM2;	;CSNK2A1;	;EIF3H;	;EIF4G2;	;M;	1	Caffeine_metabolism
RAS_PATHWAY	0.000101198	;S;	;RALA;	;CALM2;	;CSNK2A1;	;EIF3H;	;EIF4G2;	;M;	1	Caffeine_metabolism
RAS_PATHWAY	1.67e-05	;S;	;REL;	;CALM2;	;CSNK2A1;	;EIF3H;	;EIF4G2;	;M;	1.15544	Caffeine_metabolism
TGFB_PATHWAY	0.000141191	;S;	;KLF11;	;SIN3A;	;CSNK2A1;	;EIF3H;	;EIF4G2;	;M;	1	Caffeine_metabolism
WNT_PATHWAY	0.000116183	;S;	;CAMK2D;	;CALM2;	;CSNK2A1;	;EIF3H;	;EIF4G2;	;M;	1	Caffeine_metabolism
AKT_PATHWAY	9.01727e-07	;S;	;EGFR;	;CALM2;	;CSNK2A1;	;EIF3H;	;EIF4G2;	;M;	2.23801	Drug_metabolism_other_enzymes
AKT_PATHWAY	3.35854e-05	;S;	;INSR;	;CALM2;	;CSNK2A1;	;EIF3H;	;EIF4G2;	;M;	1.43995	Drug_metabolism_other_enzymes
AKT_PATHWAY	0.000109211	;S;	;KRAS;	;CALM2;	;CSNK2A1;	;EIF3H;	;EIF4G2;	;M;	1	Drug_metabolism_other_enzymes
EGFR_PATHWAY	0.000116183	;S;	;CAMK2D;	;CALM2;	;CSNK2A1;	;EIF3H;	;EIF4G2;	;M;	1	Drug_metabolism_other_enzymes
EGFR_PATHWAY	9.01727e-07	;S;	;EGFR;	;CALM2;	;CSNK2A1;	;EIF3H;	;EIF4G2;	;M;	2.23801	Drug_metabolism_other_enzymes
EGFR_PATHWAY	0.000109211	;S;	;KRAS;	;CALM2;	;CSNK2A1;	;EIF3H;	;EIF4G2;	;M;	1	Drug_metabolism_other_enzymes
MAP_KINASE_PATHWAY	0.000126615	;S;	;CACNA1C;	;CALM2;	;CSNK2A1;	;EIF3H;	;EIF4G2;	;M;	1	Drug_metabolism_other_enzymes
MAP_KINASE_PATHWAY	9.01727e-07	;S;	;EGFR;	;CALM2;	;CSNK2A1;	;EIF3H;	;EIF4G2;	;M;	2.23801	Drug_metabolism_other_enzymes
MAP_KINASE_PATHWAY	0.000491556	;S;	;ELK4;	;SRF;	;CSNK2A1;	;EIF3H;	;EIF4G2;	;M;	1	Drug_metabolism_other_enzymes
MAP_KINASE_PATHWAY	0.000109211	;S;	;KRAS;	;CALM2;	;CSNK2A1;	;EIF3H;	;EIF4G2;	;M;	1	Drug_metabolism_other_enzymes
NFKB_PATHWAY	1.67e-05	;S;	;REL;	;CALM2;	;CSNK2A1;	;EIF3H;	;EIF4G2;	;M;	1.15544	Drug_metabolism_other_enzymes
NOTCH_PATHWAY	0.00368032	;S;	;FURIN;	;PACS1;	;CSNK2A1;	;EIF3H;	;EIF4G2;	;M;	1	Drug_metabolism_other_enzymes
RAS_PATHWAY	9.01727e-07	;S;	;EGFR;	;CALM2;	;CSNK2A1;	;EIF3H;	;EIF4G2;	;M;	2.23801	Drug_metabolism_other_enzymes
RAS_PATHWAY	3.35854e-05	;S;	;INSR;	;CALM2;	;CSNK2A1;	;EIF3H;	;EIF4G2;	;M;	1.43995	Drug_metabolism_other_enzymes
RAS_PATHWAY	0.000109211	;S;	;KRAS;	;CALM2;	;CSNK2A1;	;EIF3H;	;EIF4G2;	;M;	1	Drug_metabolism_other_enzymes
RAS_PATHWAY	0.000101198	;S;	;RALA;	;CALM2;	;CSNK2A1;	;EIF3H;	;EIF4G2;	;M;	1	Drug_metabolism_other_enzymes
RAS_PATHWAY	1.67e-05	;S;	;REL;	;CALM2;	;CSNK2A1;	;EIF3H;	;EIF4G2;	;M;	1.15544	Drug_metabolism_other_enzymes
TGFB_PATHWAY	0.000141191	;S;	;KLF11;	;SIN3A;	;CSNK2A1;	;EIF3H;	;EIF4G2;	;M;	1	Drug_metabolism_other_enzymes
WNT_PATHWAY	0.000116183	;S;	;CAMK2D;	;CALM2;	;CSNK2A1;	;EIF3H;	;EIF4G2;	;M;	1	Drug_metabolism_other_enzymes
MAP_KINASE_PATHWAY	5.26897e-05	;S;	;ELK4;	;SRF;	;CSNK2A1;	;CDK1;	;RRM2;	;M;	ONEPATH	Glutathione_metabolism
MAP_KINASE_PATHWAY	5.26897e-05	;S;	;ELK4;	;SRF;	;CSNK2A1;	;CDK1;	;RRM2;	;M;	ONEPATH	Purine_metabolism
MAP_KINASE_PATHWAY	5.26897e-05	;S;	;ELK4;	;SRF;	;CSNK2A1;	;CDK1;	;RRM2;	;M;	ONEPATH	Pyrimidine_metabolism
EGFR_PATHWAY	2.69064e-05	;S;	;CAMK2D;	;CALM2;	;CSNK2A1;	;OGT;		;M;	3.59925	O-Mannosyl_glycan_biosynthesis
WNT_PATHWAY	2.69064e-05	;S;	;CAMK2D;	;CALM2;	;CSNK2A1;	;OGT;		;M;	3.59925	O-Mannosyl_glycan_biosynthesis
AKT_PATHWAY	4.11648e-06	;S;	;EGF;	;EGFR;	;CALM2;	;CSNK2A1;	;OGT;	;M;	2.10006	O-Mannosyl_glycan_biosynthesis
EGFR_PATHWAY	0.000122327	;S;	;CAMK2A;	;CAMK2D;	;CALM2;	;CSNK2A1;	;OGT;	;M;	1	O-Mannosyl_glycan_biosynthesis
EGFR_PATHWAY	0.000158442	;S;	;CAMK2B;	;CAMK2D;	;CALM2;	;CSNK2A1;	;OGT;	;M;	1	O-Mannosyl_glycan_biosynthesis
EGFR_PATHWAY	4.11648e-06	;S;	;EGF;	;EGFR;	;CALM2;	;CSNK2A1;	;OGT;	;M;	2.10006	O-Mannosyl_glycan_biosynthesis
EGFR_PATHWAY	5.15405e-07	;S;	;RASA1;	;EGFR;	;CALM2;	;CSNK2A1;	;OGT;	;M;	2.14322	O-Mannosyl_glycan_biosynthesis
EGFR_PATHWAY	3.40589e-06	;S;	;TGFA;	;EGFR;	;CALM2;	;CSNK2A1;	;OGT;	;M;	2.10006	O-Mannosyl_glycan_biosynthesis
MAP_KINASE_PATHWAY	4.11648e-06	;S;	;EGF;	;EGFR;	;CALM2;	;CSNK2A1;	;OGT;	;M;	2.10006	O-Mannosyl_glycan_biosynthesis
MAP_KINASE_PATHWAY	5.15405e-07	;S;	;RASA1;	;EGFR;	;CALM2;	;CSNK2A1;	;OGT;	;M;	2.14322	O-Mannosyl_glycan_biosynthesis
RAS_PATHWAY	4.11648e-06	;S;	;EGF;	;EGFR;	;CALM2;	;CSNK2A1;	;OGT;	;M;	2.10006	O-Mannosyl_glycan_biosynthesis
RAS_PATHWAY	5.15405e-07	;S;	;RASA1;	;EGFR;	;CALM2;	;CSNK2A1;	;OGT;	;M;	2.14322	O-Mannosyl_glycan_biosynthesis
TGFB_PATHWAY	0.000122327	;S;	;CAMK2A;	;CAMK2D;	;CALM2;	;CSNK2A1;	;OGT;	;M;	1	O-Mannosyl_glycan_biosynthesis
TGFB_PATHWAY	3.89335e-06	;S;	;DCN;	;EGFR;	;CALM2;	;CSNK2A1;	;OGT;	;M;	2.10006	O-Mannosyl_glycan_biosynthesis
WNT_PATHWAY	0.000122327	;S;	;CAMK2A;	;CAMK2D;	;CALM2;	;CSNK2A1;	;OGT;	;M;	1	O-Mannosyl_glycan_biosynthesis
WNT_PATHWAY	0.000158442	;S;	;CAMK2B;	;CAMK2D;	;CALM2;	;CSNK2A1;	;OGT;	;M;	1	O-Mannosyl_glycan_biosynthesis

## Sheet: BCL2
Signaling pathway name	Path score	Signaling end	Signaling protein (S)	PPI	PPI	PPI	Metabolic protein (M)	Metabolic end	Z score of path	Metabolic pathway name
AKT_PATHWAY	0.00010916	;S;	;BCL2;	;MAPK1;	;PEA15;	;CASP8;	;PFKFB3;	;M;	ONEPATH	Fructose_and_mannose_metabolism
APOPTOSIS_PATHWAY	0.00010916	;S;	;BCL2;	;MAPK1;	;PEA15;	;CASP8;	;PFKFB3;	;M;	ONEPATH	Fructose_and_mannose_metabolism
JNK_PATHWAY	0.00010916	;S;	;BCL2;	;MAPK1;	;PEA15;	;CASP8;	;PFKFB3;	;M;	ONEPATH	Fructose_and_mannose_metabolism
AKT_PATHWAY	3.02566e-06	;S;	;BCL2;	;BAG1;	;SIAH1;	;GAPDH;	;PGK1;	;M;	3.15884	Glycolysis_Gluconeogenesis
APOPTOSIS_PATHWAY	3.02566e-06	;S;	;BCL2;	;BAG1;	;SIAH1;	;GAPDH;	;PGK1;	;M;	3.15884	Glycolysis_Gluconeogenesis
JNK_PATHWAY	3.02566e-06	;S;	;BCL2;	;BAG1;	;SIAH1;	;GAPDH;	;PGK1;	;M;	3.15884	Glycolysis_Gluconeogenesis
AKT_PATHWAY	1.47389e-08	;S;	;BCL2;	;FKBP8;	;CALM2;	;EGFR;	;INPPL1;	;M;	5.31892	Inositol_phosphate_metabolism
AKT_PATHWAY	9.27928e-08	;S;	;BCL2;	;FKBP8;	;CALM2;	;EGFR;	;PIK3C2B;	;M;	4.56135	Inositol_phosphate_metabolism
APOPTOSIS_PATHWAY	1.47389e-08	;S;	;BCL2;	;FKBP8;	;CALM2;	;EGFR;	;INPPL1;	;M;	5.31892	Inositol_phosphate_metabolism
APOPTOSIS_PATHWAY	9.27928e-08	;S;	;BCL2;	;FKBP8;	;CALM2;	;EGFR;	;PIK3C2B;	;M;	4.56135	Inositol_phosphate_metabolism
JNK_PATHWAY	1.47389e-08	;S;	;BCL2;	;FKBP8;	;CALM2;	;EGFR;	;INPPL1;	;M;	5.31892	Inositol_phosphate_metabolism
JNK_PATHWAY	9.27928e-08	;S;	;BCL2;	;FKBP8;	;CALM2;	;EGFR;	;PIK3C2B;	;M;	4.56135	Inositol_phosphate_metabolism
AKT_PATHWAY	1.43751e-08	;S;	;BCL2;	;MAPK1;	;VAV1;	;PLCG1;		;M;	7.30673	Inositol_phosphate_metabolism
APOPTOSIS_PATHWAY	1.43751e-08	;S;	;BCL2;	;MAPK1;	;VAV1;	;PLCG1;		;M;	7.30673	Inositol_phosphate_metabolism
JNK_PATHWAY	1.43751e-08	;S;	;BCL2;	;MAPK1;	;VAV1;	;PLCG1;		;M;	7.30673	Inositol_phosphate_metabolism
AKT_PATHWAY	3.74866e-08	;S;	;MAPK1;	;BCL2;	;FKBP8;	;PSMD2;		;M;	8.27676	N-Glycan_biosynthesis
EGFR_PATHWAY	3.74866e-08	;S;	;MAPK1;	;BCL2;	;FKBP8;	;PSMD2;		;M;	8.27676	N-Glycan_biosynthesis
HH_PATHWAY	3.74866e-08	;S;	;MAPK1;	;BCL2;	;FKBP8;	;PSMD2;		;M;	8.27676	N-Glycan_biosynthesis
MAP_KINASE_PATHWAY	3.74866e-08	;S;	;MAPK1;	;BCL2;	;FKBP8;	;PSMD2;		;M;	8.27676	N-Glycan_biosynthesis
MTOR_PATHWAY	3.74866e-08	;S;	;MAPK1;	;BCL2;	;FKBP8;	;PSMD2;		;M;	8.27676	N-Glycan_biosynthesis
NFKB_PATHWAY	3.74866e-08	;S;	;MAPK1;	;BCL2;	;FKBP8;	;PSMD2;		;M;	8.27676	N-Glycan_biosynthesis
NOTCH_PATHWAY	3.74866e-08	;S;	;MAPK1;	;BCL2;	;FKBP8;	;PSMD2;		;M;	8.27676	N-Glycan_biosynthesis
RAS_PATHWAY	3.74866e-08	;S;	;MAPK1;	;BCL2;	;FKBP8;	;PSMD2;		;M;	8.27676	N-Glycan_biosynthesis
TGFB_PATHWAY	3.74866e-08	;S;	;MAPK1;	;BCL2;	;FKBP8;	;PSMD2;		;M;	8.27676	N-Glycan_biosynthesis
WNT_PATHWAY	3.74866e-08	;S;	;MAPK1;	;BCL2;	;FKBP8;	;PSMD2;		;M;	8.27676	N-Glycan_biosynthesis
APOPTOSIS_PATHWAY	0.00025573	;S;	;PPP3R1;	;PPP3CA;	;BCL2;	;MAPK8;	;GSTP1;	;M;	ONEPATH	Drug_metabolism_cytochrome_P450
MAP_KINASE_PATHWAY	0.00025573	;S;	;PPP3R1;	;PPP3CA;	;BCL2;	;MAPK8;	;GSTP1;	;M;	ONEPATH	Drug_metabolism_cytochrome_P450
WNT_PATHWAY	0.00025573	;S;	;PPP3R1;	;PPP3CA;	;BCL2;	;MAPK8;	;GSTP1;	;M;	ONEPATH	Drug_metabolism_cytochrome_P450
APOPTOSIS_PATHWAY	0.000280063	;S;	;PPP3R1;	;PPP3CA;	;BCL2;	;CASP8;	;PFKFB3;	;M;	ONEPATH	Fructose_and_mannose_metabolism
MAP_KINASE_PATHWAY	0.000280063	;S;	;PPP3R1;	;PPP3CA;	;BCL2;	;CASP8;	;PFKFB3;	;M;	ONEPATH	Fructose_and_mannose_metabolism
WNT_PATHWAY	0.000280063	;S;	;PPP3R1;	;PPP3CA;	;BCL2;	;CASP8;	;PFKFB3;	;M;	ONEPATH	Fructose_and_mannose_metabolism
APOPTOSIS_PATHWAY	0.00025573	;S;	;PPP3R1;	;PPP3CA;	;BCL2;	;MAPK8;	;GSTP1;	;M;	ONEPATH	Glutathione_metabolism
APOPTOSIS_PATHWAY	0.00029581	;S;	;PPP3R1;	;PPP3CA;	;BCL2;	;CDK1;	;RRM2;	;M;	ONEPATH	Glutathione_metabolism
MAP_KINASE_PATHWAY	0.00025573	;S;	;PPP3R1;	;PPP3CA;	;BCL2;	;MAPK8;	;GSTP1;	;M;	ONEPATH	Glutathione_metabolism
MAP_KINASE_PATHWAY	0.00029581	;S;	;PPP3R1;	;PPP3CA;	;BCL2;	;CDK1;	;RRM2;	;M;	ONEPATH	Glutathione_metabolism
WNT_PATHWAY	0.00025573	;S;	;PPP3R1;	;PPP3CA;	;BCL2;	;MAPK8;	;GSTP1;	;M;	ONEPATH	Glutathione_metabolism
WNT_PATHWAY	0.00029581	;S;	;PPP3R1;	;PPP3CA;	;BCL2;	;CDK1;	;RRM2;	;M;	ONEPATH	Glutathione_metabolism
APOPTOSIS_PATHWAY	0.00025573	;S;	;PPP3R1;	;PPP3CA;	;BCL2;	;MAPK8;	;GSTP1;	;M;	ONEPATH	Metabolism_of_xenobiotics_by_cytochrome_P450
MAP_KINASE_PATHWAY	0.00025573	;S;	;PPP3R1;	;PPP3CA;	;BCL2;	;MAPK8;	;GSTP1;	;M;	ONEPATH	Metabolism_of_xenobiotics_by_cytochrome_P450
WNT_PATHWAY	0.00025573	;S;	;PPP3R1;	;PPP3CA;	;BCL2;	;MAPK8;	;GSTP1;	;M;	ONEPATH	Metabolism_of_xenobiotics_by_cytochrome_P450
APOPTOSIS_PATHWAY	0.000852497	;S;	;PPP3R1;	;PPP3CA;	;BCL2;	;FKBP8;	;PSMD2;	;M;	ONEPATH	N-Glycan_biosynthesis
MAP_KINASE_PATHWAY	0.000852497	;S;	;PPP3R1;	;PPP3CA;	;BCL2;	;FKBP8;	;PSMD2;	;M;	ONEPATH	N-Glycan_biosynthesis
WNT_PATHWAY	0.000852497	;S;	;PPP3R1;	;PPP3CA;	;BCL2;	;FKBP8;	;PSMD2;	;M;	ONEPATH	N-Glycan_biosynthesis
APOPTOSIS_PATHWAY	0.000956204	;S;	;PPP3R1;	;PPP3CA;	;BCL2;	;PIN1;	;POLR2A;	;M;	ONEPATH	Purine_metabolism
APOPTOSIS_PATHWAY	0.00029581	;S;	;PPP3R1;	;PPP3CA;	;BCL2;	;CDK1;	;RRM2;	;M;	ONEPATH	Purine_metabolism
MAP_KINASE_PATHWAY	0.000956204	;S;	;PPP3R1;	;PPP3CA;	;BCL2;	;PIN1;	;POLR2A;	;M;	ONEPATH	Purine_metabolism
MAP_KINASE_PATHWAY	0.00029581	;S;	;PPP3R1;	;PPP3CA;	;BCL2;	;CDK1;	;RRM2;	;M;	ONEPATH	Purine_metabolism
WNT_PATHWAY	0.000956204	;S;	;PPP3R1;	;PPP3CA;	;BCL2;	;PIN1;	;POLR2A;	;M;	ONEPATH	Purine_metabolism
WNT_PATHWAY	0.00029581	;S;	;PPP3R1;	;PPP3CA;	;BCL2;	;CDK1;	;RRM2;	;M;	ONEPATH	Purine_metabolism
APOPTOSIS_PATHWAY	0.000956204	;S;	;PPP3R1;	;PPP3CA;	;BCL2;	;PIN1;	;POLR2A;	;M;	ONEPATH	Pyrimidine_metabolism
APOPTOSIS_PATHWAY	0.00029581	;S;	;PPP3R1;	;PPP3CA;	;BCL2;	;CDK1;	;RRM2;	;M;	ONEPATH	Pyrimidine_metabolism
MAP_KINASE_PATHWAY	0.000956204	;S;	;PPP3R1;	;PPP3CA;	;BCL2;	;PIN1;	;POLR2A;	;M;	ONEPATH	Pyrimidine_metabolism
MAP_KINASE_PATHWAY	0.00029581	;S;	;PPP3R1;	;PPP3CA;	;BCL2;	;CDK1;	;RRM2;	;M;	ONEPATH	Pyrimidine_metabolism
WNT_PATHWAY	0.000956204	;S;	;PPP3R1;	;PPP3CA;	;BCL2;	;PIN1;	;POLR2A;	;M;	ONEPATH	Pyrimidine_metabolism
WNT_PATHWAY	0.00029581	;S;	;PPP3R1;	;PPP3CA;	;BCL2;	;CDK1;	;RRM2;	;M;	ONEPATH	Pyrimidine_metabolism

## Sheet: PLCG1
Signaling pathway name	Path score	Signaling end	Signaling protein (S)	PPI	PPI	PPI	Metabolic protein (M)	Metabolic end	Z score of path	Metabolic pathway name
EGFR_PATHWAY	9.9783e-06	;S;	;PLCG1;	;KHDRBS1;	;KHDRBS3;	;SIAH1;	;GAPDH;	;M;	1.70674	Glycolysis_Gluconeogenesis
NFKB_PATHWAY	9.9783e-06	;S;	;PLCG1;	;KHDRBS1;	;KHDRBS3;	;SIAH1;	;GAPDH;	;M;	1.70674	Glycolysis_Gluconeogenesis
RAS_PATHWAY	9.9783e-06	;S;	;PLCG1;	;KHDRBS1;	;KHDRBS3;	;SIAH1;	;GAPDH;	;M;	1.70674	Glycolysis_Gluconeogenesis
EGFR_PATHWAY	2.07898e-07	;S;	;PLCG1;	;EGFR;	;CALM2;	;FKBP8;	;PSMD2;	;M;	2.75172	N-Glycan_biosynthesis
NFKB_PATHWAY	2.07898e-07	;S;	;PLCG1;	;EGFR;	;CALM2;	;FKBP8;	;PSMD2;	;M;	2.75172	N-Glycan_biosynthesis
RAS_PATHWAY	2.07898e-07	;S;	;PLCG1;	;EGFR;	;CALM2;	;FKBP8;	;PSMD2;	;M;	2.75172	N-Glycan_biosynthesis
EGFR_PATHWAY	0.000106231	;S;	;PLCG1;	;EGFR;	;STAT3;	;NDUFA13;	;NDUFA2;	;M;	ONEPATH	Oxidative_phosphorylation
NFKB_PATHWAY	0.000106231	;S;	;PLCG1;	;EGFR;	;STAT3;	;NDUFA13;	;NDUFA2;	;M;	ONEPATH	Oxidative_phosphorylation
RAS_PATHWAY	0.000106231	;S;	;PLCG1;	;EGFR;	;STAT3;	;NDUFA13;	;NDUFA2;	;M;	ONEPATH	Oxidative_phosphorylation
EGFR_PATHWAY	3.24236e-06	;S;	;PLCG1;	;EGFR;	;HSP90AA1;	;APP;	;HSD17B10;	;M;	1.96436	Valine_leucine_and_isoleucine_degradation
NFKB_PATHWAY	3.24236e-06	;S;	;PLCG1;	;EGFR;	;HSP90AA1;	;APP;	;HSD17B10;	;M;	1.96436	Valine_leucine_and_isoleucine_degradation
RAS_PATHWAY	3.24236e-06	;S;	;PLCG1;	;EGFR;	;HSP90AA1;	;APP;	;HSD17B10;	;M;	1.96436	Valine_leucine_and_isoleucine_degradation
EGFR_PATHWAY	2.35572e-06	;S;	;PLCG1;	;EGFR;	;CALM2;	;NOS2;		;M;	5.44553	Arginine_and_proline_metabolism
NFKB_PATHWAY	2.35572e-06	;S;	;PLCG1;	;EGFR;	;CALM2;	;NOS2;		;M;	5.44553	Arginine_and_proline_metabolism
RAS_PATHWAY	2.35572e-06	;S;	;PLCG1;	;EGFR;	;CALM2;	;NOS2;		;M;	5.44553	Arginine_and_proline_metabolism
EGFR_PATHWAY	3.75225e-06	;S;	;PLCG1;	;EGFR;	;STAT3;	;NDUFA13;		;M;	4.33885	Oxidative_phosphorylation
NFKB_PATHWAY	3.75225e-06	;S;	;PLCG1;	;EGFR;	;STAT3;	;NDUFA13;		;M;	4.33885	Oxidative_phosphorylation
RAS_PATHWAY	3.75225e-06	;S;	;PLCG1;	;EGFR;	;STAT3;	;NDUFA13;		;M;	4.33885	Oxidative_phosphorylation
EGFR_PATHWAY	2.53976e-07	;S;	;PLCG1;	;KHDRBS1;	;DDX5;	;POLR2A;		;M;	8.05483	Purine_metabolism
EGFR_PATHWAY	2.01753e-06	;S;	;PLCG1;	;EGFR;	;HSP90AA1;	;POLR2E;		;M;	4.68921	Purine_metabolism
NFKB_PATHWAY	2.53976e-07	;S;	;PLCG1;	;KHDRBS1;	;DDX5;	;POLR2A;		;M;	8.05483	Purine_metabolism
NFKB_PATHWAY	2.01753e-06	;S;	;PLCG1;	;EGFR;	;HSP90AA1;	;POLR2E;		;M;	4.68921	Purine_metabolism
RAS_PATHWAY	2.53976e-07	;S;	;PLCG1;	;KHDRBS1;	;DDX5;	;POLR2A;		;M;	8.05483	Purine_metabolism
RAS_PATHWAY	2.01753e-06	;S;	;PLCG1;	;EGFR;	;HSP90AA1;	;POLR2E;		;M;	4.68921	Purine_metabolism
EGFR_PATHWAY	2.53976e-07	;S;	;PLCG1;	;KHDRBS1;	;DDX5;	;POLR2A;		;M;	8.05483	Pyrimidine_metabolism
EGFR_PATHWAY	2.01753e-06	;S;	;PLCG1;	;EGFR;	;HSP90AA1;	;POLR2E;		;M;	4.68921	Pyrimidine_metabolism
NFKB_PATHWAY	2.53976e-07	;S;	;PLCG1;	;KHDRBS1;	;DDX5;	;POLR2A;		;M;	8.05483	Pyrimidine_metabolism
NFKB_PATHWAY	2.01753e-06	;S;	;PLCG1;	;EGFR;	;HSP90AA1;	;POLR2E;		;M;	4.68921	Pyrimidine_metabolism
RAS_PATHWAY	2.53976e-07	;S;	;PLCG1;	;KHDRBS1;	;DDX5;	;POLR2A;		;M;	8.05483	Pyrimidine_metabolism
RAS_PATHWAY	2.01753e-06	;S;	;PLCG1;	;EGFR;	;HSP90AA1;	;POLR2E;		;M;	4.68921	Pyrimidine_metabolism
EGFR_PATHWAY	4.75396e-05	;S;	;PLCG1;	;EGFR;	;INPPL1;			;M;	23.2592	Inositol_phosphate_metabolism
EGFR_PATHWAY	7.66942e-05	;S;	;PLCG1;	;EGFR;	;PIK3C2B;			;M;	17.9443	Inositol_phosphate_metabolism
NFKB_PATHWAY	4.75396e-05	;S;	;PLCG1;	;EGFR;	;INPPL1;			;M;	23.2592	Inositol_phosphate_metabolism
NFKB_PATHWAY	7.66942e-05	;S;	;PLCG1;	;EGFR;	;PIK3C2B;			;M;	17.9443	Inositol_phosphate_metabolism
RAS_PATHWAY	4.75396e-05	;S;	;PLCG1;	;EGFR;	;INPPL1;			;M;	23.2592	Inositol_phosphate_metabolism
RAS_PATHWAY	7.66942e-05	;S;	;PLCG1;	;EGFR;	;PIK3C2B;			;M;	17.9443	Inositol_phosphate_metabolism
AKT_PATHWAY	2.25287e-07	;S;	;KDR;	;PLCG1;	;EGFR;	;CALM2;	;NOS2;	;M;	2.40504	Arginine_and_proline_metabolism
MAP_KINASE_PATHWAY	7.67177e-06	;S;	;NTRK2;	;PLCG1;	;EGFR;	;CALM2;	;NOS2;	;M;	1.28891	Arginine_and_proline_metabolism
RAS_PATHWAY	2.25287e-07	;S;	;KDR;	;PLCG1;	;EGFR;	;CALM2;	;NOS2;	;M;	2.40504	Arginine_and_proline_metabolism
AKT_PATHWAY	2.24223e-06	;S;	;KDR;	;PLCG1;	;EGFR;	;STAT3;	;NDUFA13;	;M;	1.31835	Oxidative_phosphorylation
MAP_KINASE_PATHWAY	2.30768e-05	;S;	;NTRK2;	;PLCG1;	;EGFR;	;STAT3;	;NDUFA13;	;M;	1	Oxidative_phosphorylation
RAS_PATHWAY	2.24223e-06	;S;	;KDR;	;PLCG1;	;EGFR;	;STAT3;	;NDUFA13;	;M;	1.31835	Oxidative_phosphorylation
AKT_PATHWAY	1.37277e-06	;S;	;KDR;	;PLCG1;	;EGFR;	;HSP90AA1;	;POLR2E;	;M;	1.31835	Purine_metabolism
MAP_KINASE_PATHWAY	1.41284e-05	;S;	;NTRK2;	;PLCG1;	;EGFR;	;HSP90AA1;	;POLR2E;	;M;	1	Purine_metabolism
RAS_PATHWAY	1.37277e-06	;S;	;KDR;	;PLCG1;	;EGFR;	;HSP90AA1;	;POLR2E;	;M;	1.31835	Purine_metabolism
AKT_PATHWAY	1.37277e-06	;S;	;KDR;	;PLCG1;	;EGFR;	;HSP90AA1;	;POLR2E;	;M;	1.31835	Pyrimidine_metabolism
MAP_KINASE_PATHWAY	1.41284e-05	;S;	;NTRK2;	;PLCG1;	;EGFR;	;HSP90AA1;	;POLR2E;	;M;	1	Pyrimidine_metabolism
RAS_PATHWAY	1.37277e-06	;S;	;KDR;	;PLCG1;	;EGFR;	;HSP90AA1;	;POLR2E;	;M;	1.31835	Pyrimidine_metabolism
EGFR_PATHWAY	1.74838e-07	;S;	;ERBB4;	;PLCG1;	;GRB2;	;CAD;		;M;	5.69558	Alanine_aspartate_and_glutamate_metabolism
EGFR_PATHWAY	1.87324e-07	;S;	;ERBB4;	;PLCG1;	;SHC1;	;CAD;		;M;	6.12633	Alanine_aspartate_and_glutamate_metabolism
AKT_PATHWAY	1.84771e-07	;S;	;KDR;	;PLCG1;	;EGFR;	;INPPL1;		;M;	7.92014	Inositol_phosphate_metabolism
AKT_PATHWAY	2.97767e-07	;S;	;KDR;	;PLCG1;	;EGFR;	;PIK3C2B;		;M;	6.84571	Inositol_phosphate_metabolism
MAP_KINASE_PATHWAY	2.54576e-06	;S;	;NTRK2;	;PLCG1;	;EGFR;	;INPPL1;		;M;	6.08446	Inositol_phosphate_metabolism
MAP_KINASE_PATHWAY	4.06992e-06	;S;	;NTRK2;	;PLCG1;	;EGFR;	;PIK3C2B;		;M;	5.33909	Inositol_phosphate_metabolism
RAS_PATHWAY	1.84771e-07	;S;	;KDR;	;PLCG1;	;EGFR;	;INPPL1;		;M;	7.92014	Inositol_phosphate_metabolism
RAS_PATHWAY	2.97767e-07	;S;	;KDR;	;PLCG1;	;EGFR;	;PIK3C2B;		;M;	6.84571	Inositol_phosphate_metabolism
EGFR_PATHWAY	1.74838e-07	;S;	;ERBB4;	;PLCG1;	;GRB2;	;CAD;		;M;	5.69558	Pyrimidine_metabolism
EGFR_PATHWAY	1.87324e-07	;S;	;ERBB4;	;PLCG1;	;SHC1;	;CAD;		;M;	6.12633	Pyrimidine_metabolism
AKT_PATHWAY	0.00949021	;S;	;EGFR;	;PLCG1;				;M;	65.4672	Inositol_phosphate_metabolism
EGFR_PATHWAY	0.00949021	;S;	;EGFR;	;PLCG1;				;M;	65.4672	Inositol_phosphate_metabolism
MAP_KINASE_PATHWAY	0.00949021	;S;	;EGFR;	;PLCG1;				;M;	65.4672	Inositol_phosphate_metabolism
RAS_PATHWAY	0.00949021	;S;	;EGFR;	;PLCG1;				;M;	65.4672	Inositol_phosphate_metabolism
AKT_PATHWAY	1.4984e-05	;S;	;VEGFB;	;FLT1;	;PLCG1;	;GRB2;	;CAD;	;M;	-0.0423628	Alanine_aspartate_and_glutamate_metabolism
AKT_PATHWAY	1.6054e-05	;S;	;VEGFB;	;FLT1;	;PLCG1;	;SHC1;	;CAD;	;M;	1.38044	Alanine_aspartate_and_glutamate_metabolism
MTOR_PATHWAY	1.4984e-05	;S;	;VEGFB;	;FLT1;	;PLCG1;	;GRB2;	;CAD;	;M;	-0.0423628	Alanine_aspartate_and_glutamate_metabolism
MTOR_PATHWAY	1.6054e-05	;S;	;VEGFB;	;FLT1;	;PLCG1;	;SHC1;	;CAD;	;M;	1.38044	Alanine_aspartate_and_glutamate_metabolism
RAS_PATHWAY	1.4984e-05	;S;	;VEGFB;	;FLT1;	;PLCG1;	;GRB2;	;CAD;	;M;	-0.0423628	Alanine_aspartate_and_glutamate_metabolism
RAS_PATHWAY	1.6054e-05	;S;	;VEGFB;	;FLT1;	;PLCG1;	;SHC1;	;CAD;	;M;	1.38044	Alanine_aspartate_and_glutamate_metabolism
AKT_PATHWAY	4.4395e-06	;S;	;VEGFC;	;KDR;	;PLCG1;	;EGFR;	;INPPL1;	;M;	1.54977	Inositol_phosphate_metabolism
AKT_PATHWAY	7.16211e-06	;S;	;VEGFC;	;KDR;	;PLCG1;	;EGFR;	;PIK3C2B;	;M;	1.54977	Inositol_phosphate_metabolism
EGFR_PATHWAY	7.42888e-05	;S;	;SHC3;	;NTRK2;	;PLCG1;	;EGFR;	;INPPL1;	;M;	1	Inositol_phosphate_metabolism
EGFR_PATHWAY	0.000119848	;S;	;SHC3;	;NTRK2;	;PLCG1;	;EGFR;	;PIK3C2B;	;M;	1	Inositol_phosphate_metabolism
MAP_KINASE_PATHWAY	3.91243e-05	;S;	;BDNF;	;NTRK2;	;PLCG1;	;EGFR;	;INPPL1;	;M;	1	Inositol_phosphate_metabolism
MAP_KINASE_PATHWAY	6.31181e-05	;S;	;BDNF;	;NTRK2;	;PLCG1;	;EGFR;	;PIK3C2B;	;M;	1	Inositol_phosphate_metabolism
MTOR_PATHWAY	4.4395e-06	;S;	;VEGFC;	;KDR;	;PLCG1;	;EGFR;	;INPPL1;	;M;	1.54977	Inositol_phosphate_metabolism
MTOR_PATHWAY	7.16211e-06	;S;	;VEGFC;	;KDR;	;PLCG1;	;EGFR;	;PIK3C2B;	;M;	1.54977	Inositol_phosphate_metabolism
RAS_PATHWAY	7.42888e-05	;S;	;SHC3;	;NTRK2;	;PLCG1;	;EGFR;	;INPPL1;	;M;	1	Inositol_phosphate_metabolism
RAS_PATHWAY	0.000119848	;S;	;SHC3;	;NTRK2;	;PLCG1;	;EGFR;	;PIK3C2B;	;M;	1	Inositol_phosphate_metabolism
RAS_PATHWAY	4.4395e-06	;S;	;VEGFC;	;KDR;	;PLCG1;	;EGFR;	;INPPL1;	;M;	1.54977	Inositol_phosphate_metabolism
RAS_PATHWAY	7.16211e-06	;S;	;VEGFC;	;KDR;	;PLCG1;	;EGFR;	;PIK3C2B;	;M;	1.54977	Inositol_phosphate_metabolism
AKT_PATHWAY	1.4984e-05	;S;	;VEGFB;	;FLT1;	;PLCG1;	;GRB2;	;CAD;	;M;	-0.0423628	Pyrimidine_metabolism
AKT_PATHWAY	1.6054e-05	;S;	;VEGFB;	;FLT1;	;PLCG1;	;SHC1;	;CAD;	;M;	1.38044	Pyrimidine_metabolism
MTOR_PATHWAY	1.4984e-05	;S;	;VEGFB;	;FLT1;	;PLCG1;	;GRB2;	;CAD;	;M;	-0.0423628	Pyrimidine_metabolism
MTOR_PATHWAY	1.6054e-05	;S;	;VEGFB;	;FLT1;	;PLCG1;	;SHC1;	;CAD;	;M;	1.38044	Pyrimidine_metabolism
RAS_PATHWAY	1.4984e-05	;S;	;VEGFB;	;FLT1;	;PLCG1;	;GRB2;	;CAD;	;M;	-0.0423628	Pyrimidine_metabolism
RAS_PATHWAY	1.6054e-05	;S;	;VEGFB;	;FLT1;	;PLCG1;	;SHC1;	;CAD;	;M;	1.38044	Pyrimidine_metabolism
AKT_PATHWAY	0.0052433	;S;	;EGF;	;EGFR;	;PLCG1;			;M;	16.6432	Inositol_phosphate_metabolism
AKT_PATHWAY	1.55382e-05	;S;	;HSP90AA1;	;EGFR;	;PLCG1;			;M;	22.7366	Inositol_phosphate_metabolism
AKT_PATHWAY	9.61037e-05	;S;	;INSR;	;KHDRBS1;	;PLCG1;			;M;	20.8311	Inositol_phosphate_metabolism
AKT_PATHWAY	0.00010101	;S;	;JAK2;	;EGFR;	;PLCG1;			;M;	24.2692	Inositol_phosphate_metabolism
AKT_PATHWAY	3.38936e-05	;S;	;PIK3R1;	;EGFR;	;PLCG1;			;M;	20.7684	Inositol_phosphate_metabolism
AKT_PATHWAY	4.01504e-05	;S;	;PIK3R1;	;KHDRBS1;	;PLCG1;			;M;	24.6105	Inositol_phosphate_metabolism
AKT_PATHWAY	0.000318251	;S;	;PIK3R2;	;EGFR;	;PLCG1;			;M;	15.8749	Inositol_phosphate_metabolism
AKT_PATHWAY	0.000367293	;S;	;PIK3R2;	;KHDRBS1;	;PLCG1;			;M;	18.3302	Inositol_phosphate_metabolism
AKT_PATHWAY	0.000432161	;S;	;PRKCA;	;EGFR;	;PLCG1;			;M;	17.5213	Inositol_phosphate_metabolism
AKT_PATHWAY	0.000260397	;S;	;SOS1;	;EGFR;	;PLCG1;			;M;	22.0452	Inositol_phosphate_metabolism
APOPTOSIS_PATHWAY	8.13343e-05	;S;	;FYN;	;KHDRBS1;	;PLCG1;			;M;	23.0433	Inositol_phosphate_metabolism
APOPTOSIS_PATHWAY	3.38936e-05	;S;	;PIK3R1;	;EGFR;	;PLCG1;			;M;	20.7684	Inositol_phosphate_metabolism
APOPTOSIS_PATHWAY	4.01504e-05	;S;	;PIK3R1;	;KHDRBS1;	;PLCG1;			;M;	24.6105	Inositol_phosphate_metabolism
APOPTOSIS_PATHWAY	0.000318251	;S;	;PIK3R2;	;EGFR;	;PLCG1;			;M;	15.8749	Inositol_phosphate_metabolism
APOPTOSIS_PATHWAY	0.000367293	;S;	;PIK3R2;	;KHDRBS1;	;PLCG1;			;M;	18.3302	Inositol_phosphate_metabolism
APOPTOSIS_PATHWAY	0.000432161	;S;	;PRKCA;	;EGFR;	;PLCG1;			;M;	17.5213	Inositol_phosphate_metabolism
APOPTOSIS_PATHWAY	1.27831e-05	;S;	;SRC;	;KHDRBS1;	;PLCG1;			;M;	26.5721	Inositol_phosphate_metabolism
EGFR_PATHWAY	5.48148e-05	;S;	;CRK;	;EGFR;	;PLCG1;			;M;	19.5832	Inositol_phosphate_metabolism
EGFR_PATHWAY	6.50503e-05	;S;	;CRK;	;KHDRBS1;	;PLCG1;			;M;	23.2487	Inositol_phosphate_metabolism
EGFR_PATHWAY	0.0052433	;S;	;EGF;	;EGFR;	;PLCG1;			;M;	16.6432	Inositol_phosphate_metabolism
EGFR_PATHWAY	0.000396782	;S;	;ERBB3;	;EGFR;	;PLCG1;			;M;	21.8173	Inositol_phosphate_metabolism
EGFR_PATHWAY	0.000146819	;S;	;NCK1;	;EGFR;	;PLCG1;			;M;	16.4703	Inositol_phosphate_metabolism
EGFR_PATHWAY	0.000173846	;S;	;NCK1;	;KHDRBS1;	;PLCG1;			;M;	19.5124	Inositol_phosphate_metabolism
EGFR_PATHWAY	0.0017213	;S;	;NCK2;	;EGFR;	;PLCG1;			;M;	17.6351	Inositol_phosphate_metabolism
EGFR_PATHWAY	3.38936e-05	;S;	;PIK3R1;	;EGFR;	;PLCG1;			;M;	20.7684	Inositol_phosphate_metabolism
EGFR_PATHWAY	4.01504e-05	;S;	;PIK3R1;	;KHDRBS1;	;PLCG1;			;M;	24.6105	Inositol_phosphate_metabolism
EGFR_PATHWAY	0.000318251	;S;	;PIK3R2;	;EGFR;	;PLCG1;			;M;	15.8749	Inositol_phosphate_metabolism
EGFR_PATHWAY	0.000367293	;S;	;PIK3R2;	;KHDRBS1;	;PLCG1;			;M;	18.3302	Inositol_phosphate_metabolism
EGFR_PATHWAY	0.000432161	;S;	;PRKCA;	;EGFR;	;PLCG1;			;M;	17.5213	Inositol_phosphate_metabolism
EGFR_PATHWAY	8.88535e-05	;S;	;PTPN11;	;EGFR;	;PLCG1;			;M;	26.1532	Inositol_phosphate_metabolism
EGFR_PATHWAY	0.000326694	;S;	;RASA1;	;EGFR;	;PLCG1;			;M;	15.116	Inositol_phosphate_metabolism
EGFR_PATHWAY	0.000387291	;S;	;RASA1;	;KHDRBS1;	;PLCG1;			;M;	17.931	Inositol_phosphate_metabolism
EGFR_PATHWAY	0.000260397	;S;	;SOS1;	;EGFR;	;PLCG1;			;M;	22.0452	Inositol_phosphate_metabolism
EGFR_PATHWAY	1.27831e-05	;S;	;SRC;	;KHDRBS1;	;PLCG1;			;M;	26.5721	Inositol_phosphate_metabolism
EGFR_PATHWAY	8.50009e-05	;S;	;STAT3;	;EGFR;	;PLCG1;			;M;	22.6494	Inositol_phosphate_metabolism
EGFR_PATHWAY	0.00154438	;S;	;STAT5B;	;EGFR;	;PLCG1;			;M;	17.7763	Inositol_phosphate_metabolism
EGFR_PATHWAY	0.0043382	;S;	;TGFA;	;EGFR;	;PLCG1;			;M;	16.6432	Inositol_phosphate_metabolism
JAK-STAT_PATHWAY	1.87772e-05	;S;	;CBL;	;EGFR;	;PLCG1;			;M;	30.7242	Inositol_phosphate_metabolism
JAK-STAT_PATHWAY	0.00010101	;S;	;JAK2;	;EGFR;	;PLCG1;			;M;	24.2692	Inositol_phosphate_metabolism
JAK-STAT_PATHWAY	3.38936e-05	;S;	;PIK3R1;	;EGFR;	;PLCG1;			;M;	20.7684	Inositol_phosphate_metabolism
JAK-STAT_PATHWAY	4.01504e-05	;S;	;PIK3R1;	;KHDRBS1;	;PLCG1;			;M;	24.6105	Inositol_phosphate_metabolism
JAK-STAT_PATHWAY	0.000318251	;S;	;PIK3R2;	;EGFR;	;PLCG1;			;M;	15.8749	Inositol_phosphate_metabolism
JAK-STAT_PATHWAY	0.000367293	;S;	;PIK3R2;	;KHDRBS1;	;PLCG1;			;M;	18.3302	Inositol_phosphate_metabolism
JAK-STAT_PATHWAY	8.88535e-05	;S;	;PTPN11;	;EGFR;	;PLCG1;			;M;	26.1532	Inositol_phosphate_metabolism
JAK-STAT_PATHWAY	0.000260397	;S;	;SOS1;	;EGFR;	;PLCG1;			;M;	22.0452	Inositol_phosphate_metabolism
JAK-STAT_PATHWAY	0.000722931	;S;	;STAM2;	;EGFR;	;PLCG1;			;M;	17.1463	Inositol_phosphate_metabolism
JAK-STAT_PATHWAY	8.50009e-05	;S;	;STAT3;	;EGFR;	;PLCG1;			;M;	22.6494	Inositol_phosphate_metabolism
JAK-STAT_PATHWAY	0.00154438	;S;	;STAT5B;	;EGFR;	;PLCG1;			;M;	17.7763	Inositol_phosphate_metabolism
JNK_PATHWAY	0.000260397	;S;	;SOS1;	;EGFR;	;PLCG1;			;M;	22.0452	Inositol_phosphate_metabolism
MAP_KINASE_PATHWAY	5.48148e-05	;S;	;CRK;	;EGFR;	;PLCG1;			;M;	19.5832	Inositol_phosphate_metabolism
MAP_KINASE_PATHWAY	6.50503e-05	;S;	;CRK;	;KHDRBS1;	;PLCG1;			;M;	23.2487	Inositol_phosphate_metabolism
MAP_KINASE_PATHWAY	0.0052433	;S;	;EGF;	;EGFR;	;PLCG1;			;M;	16.6432	Inositol_phosphate_metabolism
MAP_KINASE_PATHWAY	0.000432161	;S;	;PRKCA;	;EGFR;	;PLCG1;			;M;	17.5213	Inositol_phosphate_metabolism
MAP_KINASE_PATHWAY	0.000326694	;S;	;RASA1;	;EGFR;	;PLCG1;			;M;	15.116	Inositol_phosphate_metabolism
MAP_KINASE_PATHWAY	0.000387291	;S;	;RASA1;	;KHDRBS1;	;PLCG1;			;M;	17.931	Inositol_phosphate_metabolism
MAP_KINASE_PATHWAY	0.000260397	;S;	;SOS1;	;EGFR;	;PLCG1;			;M;	22.0452	Inositol_phosphate_metabolism
MTOR_PATHWAY	3.38936e-05	;S;	;PIK3R1;	;EGFR;	;PLCG1;			;M;	20.7684	Inositol_phosphate_metabolism
MTOR_PATHWAY	4.01504e-05	;S;	;PIK3R1;	;KHDRBS1;	;PLCG1;			;M;	24.6105	Inositol_phosphate_metabolism
MTOR_PATHWAY	0.000318251	;S;	;PIK3R2;	;EGFR;	;PLCG1;			;M;	15.8749	Inositol_phosphate_metabolism
MTOR_PATHWAY	0.000367293	;S;	;PIK3R2;	;KHDRBS1;	;PLCG1;			;M;	18.3302	Inositol_phosphate_metabolism
NFKB_PATHWAY	0.000747356	;S;	;BTK;	;KHDRBS1;	;PLCG1;			;M;	16.4923	Inositol_phosphate_metabolism
NFKB_PATHWAY	1.55382e-05	;S;	;HSP90AA1;	;EGFR;	;PLCG1;			;M;	22.7366	Inositol_phosphate_metabolism
NFKB_PATHWAY	0.000260397	;S;	;SOS1;	;EGFR;	;PLCG1;			;M;	22.0452	Inositol_phosphate_metabolism
NOTCH_PATHWAY	3.38936e-05	;S;	;PIK3R1;	;EGFR;	;PLCG1;			;M;	20.7684	Inositol_phosphate_metabolism
NOTCH_PATHWAY	4.01504e-05	;S;	;PIK3R1;	;KHDRBS1;	;PLCG1;			;M;	24.6105	Inositol_phosphate_metabolism
NOTCH_PATHWAY	0.000318251	;S;	;PIK3R2;	;EGFR;	;PLCG1;			;M;	15.8749	Inositol_phosphate_metabolism
NOTCH_PATHWAY	0.000367293	;S;	;PIK3R2;	;KHDRBS1;	;PLCG1;			;M;	18.3302	Inositol_phosphate_metabolism
NOTCH_PATHWAY	1.27831e-05	;S;	;SRC;	;KHDRBS1;	;PLCG1;			;M;	26.5721	Inositol_phosphate_metabolism
NOTCH_PATHWAY	8.50009e-05	;S;	;STAT3;	;EGFR;	;PLCG1;			;M;	22.6494	Inositol_phosphate_metabolism
RAS_PATHWAY	0.000157531	;S;	;CALM2;	;EGFR;	;PLCG1;			;M;	18.6278	Inositol_phosphate_metabolism
RAS_PATHWAY	0.0052433	;S;	;EGF;	;EGFR;	;PLCG1;			;M;	16.6432	Inositol_phosphate_metabolism
RAS_PATHWAY	9.61037e-05	;S;	;INSR;	;KHDRBS1;	;PLCG1;			;M;	20.8311	Inositol_phosphate_metabolism
RAS_PATHWAY	3.38936e-05	;S;	;PIK3R1;	;EGFR;	;PLCG1;			;M;	20.7684	Inositol_phosphate_metabolism
RAS_PATHWAY	4.01504e-05	;S;	;PIK3R1;	;KHDRBS1;	;PLCG1;			;M;	24.6105	Inositol_phosphate_metabolism
RAS_PATHWAY	0.000318251	;S;	;PIK3R2;	;EGFR;	;PLCG1;			;M;	15.8749	Inositol_phosphate_metabolism
RAS_PATHWAY	0.000367293	;S;	;PIK3R2;	;KHDRBS1;	;PLCG1;			;M;	18.3302	Inositol_phosphate_metabolism
RAS_PATHWAY	8.88535e-05	;S;	;PTPN11;	;EGFR;	;PLCG1;			;M;	26.1532	Inositol_phosphate_metabolism
RAS_PATHWAY	0.000326694	;S;	;RASA1;	;EGFR;	;PLCG1;			;M;	15.116	Inositol_phosphate_metabolism
RAS_PATHWAY	0.000387291	;S;	;RASA1;	;KHDRBS1;	;PLCG1;			;M;	17.931	Inositol_phosphate_metabolism
RAS_PATHWAY	0.000260397	;S;	;SOS1;	;EGFR;	;PLCG1;			;M;	22.0452	Inositol_phosphate_metabolism
RAS_PATHWAY	1.27831e-05	;S;	;SRC;	;KHDRBS1;	;PLCG1;			;M;	26.5721	Inositol_phosphate_metabolism
TGFB_PATHWAY	0.00802383	;S;	;DCN;	;EGFR;	;PLCG1;			;M;	16.4011	Inositol_phosphate_metabolism
TGFB_PATHWAY	3.38936e-05	;S;	;PIK3R1;	;EGFR;	;PLCG1;			;M;	20.7684	Inositol_phosphate_metabolism
TGFB_PATHWAY	4.01504e-05	;S;	;PIK3R1;	;KHDRBS1;	;PLCG1;			;M;	24.6105	Inositol_phosphate_metabolism
TGFB_PATHWAY	0.000318251	;S;	;PIK3R2;	;EGFR;	;PLCG1;			;M;	15.8749	Inositol_phosphate_metabolism
TGFB_PATHWAY	0.000367293	;S;	;PIK3R2;	;KHDRBS1;	;PLCG1;			;M;	18.3302	Inositol_phosphate_metabolism
TGFB_PATHWAY	0.000260397	;S;	;SOS1;	;EGFR;	;PLCG1;			;M;	22.0452	Inositol_phosphate_metabolism
WNT_PATHWAY	0.000432161	;S;	;PRKCA;	;EGFR;	;PLCG1;			;M;	17.5213	Inositol_phosphate_metabolism
AKT_PATHWAY	3.77768e-07	;S;	;AKT1;	;HSP90AA1;	;EGFR;	;PLCG1;		;M;	10.1861	Inositol_phosphate_metabolism
AKT_PATHWAY	6.9733e-07	;S;	;AKT2;	;ESR1;	;EGFR;	;PLCG1;		;M;	4.98302	Inositol_phosphate_metabolism
AKT_PATHWAY	1.43751e-08	;S;	;BCL2;	;MAPK1;	;VAV1;	;PLCG1;		;M;	7.30673	Inositol_phosphate_metabolism
AKT_PATHWAY	2.78374e-07	;S;	;CHUK;	;HSP90AA1;	;EGFR;	;PLCG1;		;M;	10.2094	Inositol_phosphate_metabolism
AKT_PATHWAY	3.79038e-06	;S;	;EPHA2;	;CBL;	;EGFR;	;PLCG1;		;M;	6.5862	Inositol_phosphate_metabolism
AKT_PATHWAY	3.79989e-06	;S;	;EPHA2;	;INPPL1;	;EGFR;	;PLCG1;		;M;	6.60312	Inositol_phosphate_metabolism
AKT_PATHWAY	1.62557e-05	;S;	;FGFR1;	;PIK3R1;	;EGFR;	;PLCG1;		;M;	4.49683	Inositol_phosphate_metabolism
AKT_PATHWAY	1.92565e-05	;S;	;FGFR1;	;PIK3R1;	;KHDRBS1;	;PLCG1;		;M;	5.36557	Inositol_phosphate_metabolism
AKT_PATHWAY	2.49251e-06	;S;	;FOXO1;	;CREBBP;	;KHDRBS1;	;PLCG1;		;M;	7.42615	Inositol_phosphate_metabolism
AKT_PATHWAY	4.28773e-06	;S;	;GHR;	;PTPN11;	;EGFR;	;PLCG1;		;M;	9.13332	Inositol_phosphate_metabolism
AKT_PATHWAY	1.45208e-06	;S;	;HRAS;	;RASA1;	;EGFR;	;PLCG1;		;M;	5.71904	Inositol_phosphate_metabolism
AKT_PATHWAY	1.72143e-06	;S;	;HRAS;	;RASA1;	;KHDRBS1;	;PLCG1;		;M;	6.81687	Inositol_phosphate_metabolism
AKT_PATHWAY	2.13749e-07	;S;	;IKBKB;	;HSP90AA1;	;EGFR;	;PLCG1;		;M;	10.8852	Inositol_phosphate_metabolism
AKT_PATHWAY	8.64929e-07	;S;	;IKBKG;	;HSP90AA1;	;EGFR;	;PLCG1;		;M;	7.31419	Inositol_phosphate_metabolism
AKT_PATHWAY	6.23941e-07	;S;	;KDR;	;FYN;	;KHDRBS1;	;PLCG1;		;M;	13.6193	Inositol_phosphate_metabolism
AKT_PATHWAY	4.45128e-07	;S;	;KIT;	;PTPN11;	;EGFR;	;PLCG1;		;M;	9.06802	Inositol_phosphate_metabolism
AKT_PATHWAY	3.89308e-07	;S;	;KIT;	;PIK3R1;	;KHDRBS1;	;PLCG1;		;M;	7.90783	Inositol_phosphate_metabolism
AKT_PATHWAY	6.11791e-05	;S;	;KRAS;	;CALM2;	;EGFR;	;PLCG1;		;M;	4.58222	Inositol_phosphate_metabolism
AKT_PATHWAY	6.34238e-06	;S;	;NRAS;	;RAF1;	;SRC;	;PLCG1;		;M;	6.82159	Inositol_phosphate_metabolism
AKT_PATHWAY	3.52434e-07	;S;	;PDGFRB;	;RASA1;	;EGFR;	;PLCG1;		;M;	7.58857	Inositol_phosphate_metabolism
AKT_PATHWAY	3.65472e-07	;S;	;PDGFRB;	;FYN;	;KHDRBS1;	;PLCG1;		;M;	7.87657	Inositol_phosphate_metabolism
AKT_PATHWAY	4.17807e-07	;S;	;PDGFRB;	;RASA1;	;KHDRBS1;	;PLCG1;		;M;	9.03266	Inositol_phosphate_metabolism
AKT_PATHWAY	2.87885e-06	;S;	;PIK3CA;	;PIK3R1;	;EGFR;	;PLCG1;		;M;	6.59075	Inositol_phosphate_metabolism
AKT_PATHWAY	3.41029e-06	;S;	;PIK3CA;	;PIK3R1;	;KHDRBS1;	;PLCG1;		;M;	7.84155	Inositol_phosphate_metabolism
AKT_PATHWAY	1.42937e-05	;S;	;PIK3R3;	;CRK;	;EGFR;	;PLCG1;		;M;	5.41051	Inositol_phosphate_metabolism
AKT_PATHWAY	1.69628e-05	;S;	;PIK3R3;	;CRK;	;KHDRBS1;	;PLCG1;		;M;	6.45555	Inositol_phosphate_metabolism
AKT_PATHWAY	4.32272e-05	;S;	;PKN1;	;RHOA;	;VAV1;	;PLCG1;		;M;	3.17478	Inositol_phosphate_metabolism
AKT_PATHWAY	5.76061e-08	;S;	;RAF1;	;HSP90AA1;	;EGFR;	;PLCG1;		;M;	11.2313	Inositol_phosphate_metabolism
AKT_PATHWAY	3.56543e-06	;S;	;STK11;	;HSP90AA1;	;EGFR;	;PLCG1;		;M;	6.15954	Inositol_phosphate_metabolism
AKT_PATHWAY	2.00377e-06	;S;	;SYK;	;CALM2;	;EGFR;	;PLCG1;		;M;	17.3972	Inositol_phosphate_metabolism
AKT_PATHWAY	5.41018e-07	;S;	;VEGFA;	;IGKC;	;EGFR;	;PLCG1;		;M;	5.79402	Inositol_phosphate_metabolism
APOPTOSIS_PATHWAY	3.77768e-07	;S;	;AKT1;	;HSP90AA1;	;EGFR;	;PLCG1;		;M;	10.1861	Inositol_phosphate_metabolism
APOPTOSIS_PATHWAY	6.9733e-07	;S;	;AKT2;	;ESR1;	;EGFR;	;PLCG1;		;M;	4.98302	Inositol_phosphate_metabolism
APOPTOSIS_PATHWAY	1.43751e-08	;S;	;BCL2;	;MAPK1;	;VAV1;	;PLCG1;		;M;	7.30673	Inositol_phosphate_metabolism
APOPTOSIS_PATHWAY	2.78374e-07	;S;	;CHUK;	;HSP90AA1;	;EGFR;	;PLCG1;		;M;	10.2094	Inositol_phosphate_metabolism
APOPTOSIS_PATHWAY	1.83292e-06	;S;	;CSF2RB;	;PTPN11;	;EGFR;	;PLCG1;		;M;	7.62449	Inositol_phosphate_metabolism
APOPTOSIS_PATHWAY	1.73011e-06	;S;	;CSF2RB;	;YWHAZ;	;EGFR;	;PLCG1;		;M;	7.18706	Inositol_phosphate_metabolism
APOPTOSIS_PATHWAY	2.13749e-07	;S;	;IKBKB;	;HSP90AA1;	;EGFR;	;PLCG1;		;M;	10.8852	Inositol_phosphate_metabolism
APOPTOSIS_PATHWAY	8.64929e-07	;S;	;IKBKG;	;HSP90AA1;	;EGFR;	;PLCG1;		;M;	7.31419	Inositol_phosphate_metabolism
APOPTOSIS_PATHWAY	0.000191647	;S;	;NMT1;	;FYN;	;KHDRBS1;	;PLCG1;		;M;	4.12282	Inositol_phosphate_metabolism
APOPTOSIS_PATHWAY	2.87885e-06	;S;	;PIK3CA;	;PIK3R1;	;EGFR;	;PLCG1;		;M;	6.59075	Inositol_phosphate_metabolism
APOPTOSIS_PATHWAY	3.41029e-06	;S;	;PIK3CA;	;PIK3R1;	;KHDRBS1;	;PLCG1;		;M;	7.84155	Inositol_phosphate_metabolism
APOPTOSIS_PATHWAY	1.42937e-05	;S;	;PIK3R3;	;CRK;	;EGFR;	;PLCG1;		;M;	5.41051	Inositol_phosphate_metabolism
APOPTOSIS_PATHWAY	1.69628e-05	;S;	;PIK3R3;	;CRK;	;KHDRBS1;	;PLCG1;		;M;	6.45555	Inositol_phosphate_metabolism
APOPTOSIS_PATHWAY	1.5046e-06	;S;	;RIPK1;	;HSP90AA1;	;EGFR;	;PLCG1;		;M;	5.9113	Inositol_phosphate_metabolism
APOPTOSIS_PATHWAY	9.75886e-07	;S;	;TNFRSF1A;	;SUMO1;	;KHDRBS1;	;PLCG1;		;M;	4.99658	Inositol_phosphate_metabolism
EGFR_PATHWAY	7.38653e-08	;S;	;ABL1;	;HSP90AA1;	;EGFR;	;PLCG1;		;M;	13.5252	Inositol_phosphate_metabolism
EGFR_PATHWAY	3.77768e-07	;S;	;AKT1;	;HSP90AA1;	;EGFR;	;PLCG1;		;M;	10.1861	Inositol_phosphate_metabolism
EGFR_PATHWAY	6.9733e-07	;S;	;AKT2;	;ESR1;	;EGFR;	;PLCG1;		;M;	4.98302	Inositol_phosphate_metabolism
EGFR_PATHWAY	6.62626e-05	;S;	;CAMK2D;	;CALM2;	;EGFR;	;PLCG1;		;M;	6.47112	Inositol_phosphate_metabolism
EGFR_PATHWAY	3.21022e-05	;S;	;EPHB2;	;RASA1;	;EGFR;	;PLCG1;		;M;	5.3199	Inositol_phosphate_metabolism
EGFR_PATHWAY	3.80568e-05	;S;	;EPHB2;	;RASA1;	;KHDRBS1;	;PLCG1;		;M;	6.34135	Inositol_phosphate_metabolism
EGFR_PATHWAY	1.05818e-05	;S;	;ERBB4;	;LRIG1;	;EGFR;	;PLCG1;		;M;	12.3057	Inositol_phosphate_metabolism
EGFR_PATHWAY	1.45208e-06	;S;	;HRAS;	;RASA1;	;EGFR;	;PLCG1;		;M;	5.71904	Inositol_phosphate_metabolism
EGFR_PATHWAY	1.72143e-06	;S;	;HRAS;	;RASA1;	;KHDRBS1;	;PLCG1;		;M;	6.81687	Inositol_phosphate_metabolism
EGFR_PATHWAY	6.11791e-05	;S;	;KRAS;	;CALM2;	;EGFR;	;PLCG1;		;M;	4.58222	Inositol_phosphate_metabolism
EGFR_PATHWAY	2.0274e-07	;S;	;MYC;	;UBB;	;EGFR;	;PLCG1;		;M;	10.4664	Inositol_phosphate_metabolism
EGFR_PATHWAY	6.34238e-06	;S;	;NRAS;	;RAF1;	;SRC;	;PLCG1;		;M;	6.82159	Inositol_phosphate_metabolism
EGFR_PATHWAY	4.52842e-05	;S;	;NRG1;	;ERBB3;	;EGFR;	;PLCG1;		;M;	5.35998	Inositol_phosphate_metabolism
EGFR_PATHWAY	4.79681e-05	;S;	;NRG2;	;ERBB3;	;EGFR;	;PLCG1;		;M;	5.36652	Inositol_phosphate_metabolism
EGFR_PATHWAY	2.87885e-06	;S;	;PIK3CA;	;PIK3R1;	;EGFR;	;PLCG1;		;M;	6.59075	Inositol_phosphate_metabolism
EGFR_PATHWAY	3.41029e-06	;S;	;PIK3CA;	;PIK3R1;	;KHDRBS1;	;PLCG1;		;M;	7.84155	Inositol_phosphate_metabolism
EGFR_PATHWAY	1.42937e-05	;S;	;PIK3R3;	;CRK;	;EGFR;	;PLCG1;		;M;	5.41051	Inositol_phosphate_metabolism
EGFR_PATHWAY	1.69628e-05	;S;	;PIK3R3;	;CRK;	;KHDRBS1;	;PLCG1;		;M;	6.45555	Inositol_phosphate_metabolism
EGFR_PATHWAY	4.85497e-06	;S;	;PLCG2;	;FYN;	;KHDRBS1;	;PLCG1;		;M;	8.91477	Inositol_phosphate_metabolism
EGFR_PATHWAY	6.12192e-05	;S;	;PRKCB;	;BTK;	;KHDRBS1;	;PLCG1;		;M;	4.35851	Inositol_phosphate_metabolism
EGFR_PATHWAY	5.76061e-08	;S;	;RAF1;	;HSP90AA1;	;EGFR;	;PLCG1;		;M;	11.2313	Inositol_phosphate_metabolism
EGFR_PATHWAY	2.57701e-06	;S;	;SRF;	;CREBBP;	;KHDRBS1;	;PLCG1;		;M;	4.79496	Inositol_phosphate_metabolism
EGFR_PATHWAY	1.33044e-06	;S;	;STAT5A;	;PTPN11;	;EGFR;	;PLCG1;		;M;	8.80877	Inositol_phosphate_metabolism
HH_PATHWAY	8.43698e-06	;S;	;CSNK1A1;	;YWHAZ;	;EGFR;	;PLCG1;		;M;	5.74428	Inositol_phosphate_metabolism
HH_PATHWAY	0.000132514	;S;	;GLI3;	;CREBBP;	;KHDRBS1;	;PLCG1;		;M;	3.31636	Inositol_phosphate_metabolism
HH_PATHWAY	1.40217e-07	;S;	;GSK3B;	;CTNNB1;	;EGFR;	;PLCG1;		;M;	7.54531	Inositol_phosphate_metabolism
JAK-STAT_PATHWAY	3.77768e-07	;S;	;AKT1;	;HSP90AA1;	;EGFR;	;PLCG1;		;M;	10.1861	Inositol_phosphate_metabolism
JAK-STAT_PATHWAY	6.9733e-07	;S;	;AKT2;	;ESR1;	;EGFR;	;PLCG1;		;M;	4.98302	Inositol_phosphate_metabolism
JAK-STAT_PATHWAY	2.86726e-05	;S;	;CSF2RA;	;PIK3R1;	;EGFR;	;PLCG1;		;M;	4.40334	Inositol_phosphate_metabolism
JAK-STAT_PATHWAY	3.39656e-05	;S;	;CSF2RA;	;PIK3R1;	;KHDRBS1;	;PLCG1;		;M;	5.25563	Inositol_phosphate_metabolism
JAK-STAT_PATHWAY	1.83292e-06	;S;	;CSF2RB;	;PTPN11;	;EGFR;	;PLCG1;		;M;	7.62449	Inositol_phosphate_metabolism
JAK-STAT_PATHWAY	1.73011e-06	;S;	;CSF2RB;	;YWHAZ;	;EGFR;	;PLCG1;		;M;	7.18706	Inositol_phosphate_metabolism
JAK-STAT_PATHWAY	4.28773e-06	;S;	;GHR;	;PTPN11;	;EGFR;	;PLCG1;		;M;	9.13332	Inositol_phosphate_metabolism
JAK-STAT_PATHWAY	0.000193297	;S;	;IFNGR2;	;JAK2;	;EGFR;	;PLCG1;		;M;	4.69014	Inositol_phosphate_metabolism
JAK-STAT_PATHWAY	3.01016e-06	;S;	;IL2RB;	;SHC1;	;EGFR;	;PLCG1;		;M;	6.8212	Inositol_phosphate_metabolism
JAK-STAT_PATHWAY	1.16969e-05	;S;	;IL4R;	;SHC1;	;EGFR;	;PLCG1;		;M;	7.58408	Inositol_phosphate_metabolism
JAK-STAT_PATHWAY	0.00403083	;S;	;IL7R;	;YES1;	;KHDRBS1;	;PLCG1;		;M;	2.64558	Inositol_phosphate_metabolism
JAK-STAT_PATHWAY	2.84641e-05	;S;	;LEPR;	;PTPN11;	;EGFR;	;PLCG1;		;M;	7.03594	Inositol_phosphate_metabolism
JAK-STAT_PATHWAY	2.0274e-07	;S;	;MYC;	;UBB;	;EGFR;	;PLCG1;		;M;	10.4664	Inositol_phosphate_metabolism
JAK-STAT_PATHWAY	2.87885e-06	;S;	;PIK3CA;	;PIK3R1;	;EGFR;	;PLCG1;		;M;	6.59075	Inositol_phosphate_metabolism
JAK-STAT_PATHWAY	3.41029e-06	;S;	;PIK3CA;	;PIK3R1;	;KHDRBS1;	;PLCG1;		;M;	7.84155	Inositol_phosphate_metabolism
JAK-STAT_PATHWAY	1.42937e-05	;S;	;PIK3R3;	;CRK;	;EGFR;	;PLCG1;		;M;	5.41051	Inositol_phosphate_metabolism
JAK-STAT_PATHWAY	1.69628e-05	;S;	;PIK3R3;	;CRK;	;KHDRBS1;	;PLCG1;		;M;	6.45555	Inositol_phosphate_metabolism
JAK-STAT_PATHWAY	1.95889e-05	;S;	;PRLR;	;PTPN11;	;EGFR;	;PLCG1;		;M;	7.83473	Inositol_phosphate_metabolism
JAK-STAT_PATHWAY	1.09958e-05	;S;	;SPRY1;	;GRB2;	;EGFR;	;PLCG1;		;M;	5.38999	Inositol_phosphate_metabolism
JAK-STAT_PATHWAY	1.30521e-05	;S;	;SPRY1;	;GRB2;	;KHDRBS1;	;PLCG1;		;M;	6.43413	Inositol_phosphate_metabolism
JAK-STAT_PATHWAY	1.33044e-06	;S;	;STAT5A;	;PTPN11;	;EGFR;	;PLCG1;		;M;	8.80877	Inositol_phosphate_metabolism
JNK_PATHWAY	1.43751e-08	;S;	;BCL2;	;MAPK1;	;VAV1;	;PLCG1;		;M;	7.30673	Inositol_phosphate_metabolism
JNK_PATHWAY	2.06212e-05	;S;	;MAP4K3;	;GRB2;	;EGFR;	;PLCG1;		;M;	4.67217	Inositol_phosphate_metabolism
JNK_PATHWAY	2.44776e-05	;S;	;MAP4K3;	;GRB2;	;KHDRBS1;	;PLCG1;		;M;	5.58398	Inositol_phosphate_metabolism
JNK_PATHWAY	0.000275556	;S;	;MAP4K4;	;NCK1;	;EGFR;	;PLCG1;		;M;	3.13482	Inositol_phosphate_metabolism
JNK_PATHWAY	0.000326281	;S;	;MAP4K4;	;NCK1;	;KHDRBS1;	;PLCG1;		;M;	3.76649	Inositol_phosphate_metabolism
JNK_PATHWAY	6.34238e-06	;S;	;NRAS;	;RAF1;	;SRC;	;PLCG1;		;M;	6.82159	Inositol_phosphate_metabolism
JNK_PATHWAY	5.76061e-08	;S;	;RAF1;	;HSP90AA1;	;EGFR;	;PLCG1;		;M;	11.2313	Inositol_phosphate_metabolism
JNK_PATHWAY	1.5046e-06	;S;	;RIPK1;	;HSP90AA1;	;EGFR;	;PLCG1;		;M;	5.9113	Inositol_phosphate_metabolism
JNK_PATHWAY	1.99249e-06	;S;	;SH3RF1;	;RAC1;	;VAV1;	;PLCG1;		;M;	3.94045	Inositol_phosphate_metabolism
MAP_KINASE_PATHWAY	3.77768e-07	;S;	;AKT1;	;HSP90AA1;	;EGFR;	;PLCG1;		;M;	10.1861	Inositol_phosphate_metabolism
MAP_KINASE_PATHWAY	6.9733e-07	;S;	;AKT2;	;ESR1;	;EGFR;	;PLCG1;		;M;	4.98302	Inositol_phosphate_metabolism
MAP_KINASE_PATHWAY	0.000287709	;S;	;CACNA1C;	;CALM2;	;EGFR;	;PLCG1;		;M;	3.60534	Inositol_phosphate_metabolism
MAP_KINASE_PATHWAY	2.78374e-07	;S;	;CHUK;	;HSP90AA1;	;EGFR;	;PLCG1;		;M;	10.2094	Inositol_phosphate_metabolism
MAP_KINASE_PATHWAY	1.62557e-05	;S;	;FGFR1;	;PIK3R1;	;EGFR;	;PLCG1;		;M;	4.49683	Inositol_phosphate_metabolism
MAP_KINASE_PATHWAY	1.92565e-05	;S;	;FGFR1;	;PIK3R1;	;KHDRBS1;	;PLCG1;		;M;	5.36557	Inositol_phosphate_metabolism
MAP_KINASE_PATHWAY	2.74753e-05	;S;	;GNA12;	;HSP90AA1;	;EGFR;	;PLCG1;		;M;	4.57919	Inositol_phosphate_metabolism
MAP_KINASE_PATHWAY	1.45208e-06	;S;	;HRAS;	;RASA1;	;EGFR;	;PLCG1;		;M;	5.71904	Inositol_phosphate_metabolism
MAP_KINASE_PATHWAY	1.72143e-06	;S;	;HRAS;	;RASA1;	;KHDRBS1;	;PLCG1;		;M;	6.81687	Inositol_phosphate_metabolism
MAP_KINASE_PATHWAY	2.93844e-07	;S;	;HSPA8;	;HSP90AA1;	;EGFR;	;PLCG1;		;M;	10.384	Inositol_phosphate_metabolism
MAP_KINASE_PATHWAY	2.13749e-07	;S;	;IKBKB;	;HSP90AA1;	;EGFR;	;PLCG1;		;M;	10.8852	Inositol_phosphate_metabolism
MAP_KINASE_PATHWAY	8.64929e-07	;S;	;IKBKG;	;HSP90AA1;	;EGFR;	;PLCG1;		;M;	7.31419	Inositol_phosphate_metabolism
MAP_KINASE_PATHWAY	6.11791e-05	;S;	;KRAS;	;CALM2;	;EGFR;	;PLCG1;		;M;	4.58222	Inositol_phosphate_metabolism
MAP_KINASE_PATHWAY	1.74725e-06	;S;	;MAP3K7;	;STAT3;	;EGFR;	;PLCG1;		;M;	6.48036	Inositol_phosphate_metabolism
MAP_KINASE_PATHWAY	2.48393e-06	;S;	;MAP4K1;	;CRK;	;EGFR;	;PLCG1;		;M;	6.87997	Inositol_phosphate_metabolism
MAP_KINASE_PATHWAY	2.94775e-06	;S;	;MAP4K1;	;CRK;	;KHDRBS1;	;PLCG1;		;M;	8.19969	Inositol_phosphate_metabolism
MAP_KINASE_PATHWAY	2.06212e-05	;S;	;MAP4K3;	;GRB2;	;EGFR;	;PLCG1;		;M;	4.67217	Inositol_phosphate_metabolism
MAP_KINASE_PATHWAY	2.44776e-05	;S;	;MAP4K3;	;GRB2;	;KHDRBS1;	;PLCG1;		;M;	5.58398	Inositol_phosphate_metabolism
MAP_KINASE_PATHWAY	0.000275556	;S;	;MAP4K4;	;NCK1;	;EGFR;	;PLCG1;		;M;	3.13482	Inositol_phosphate_metabolism
MAP_KINASE_PATHWAY	0.000326281	;S;	;MAP4K4;	;NCK1;	;KHDRBS1;	;PLCG1;		;M;	3.76649	Inositol_phosphate_metabolism
MAP_KINASE_PATHWAY	2.0274e-07	;S;	;MYC;	;UBB;	;EGFR;	;PLCG1;		;M;	10.4664	Inositol_phosphate_metabolism
MAP_KINASE_PATHWAY	6.34238e-06	;S;	;NRAS;	;RAF1;	;SRC;	;PLCG1;		;M;	6.82159	Inositol_phosphate_metabolism
MAP_KINASE_PATHWAY	3.52434e-07	;S;	;PDGFRB;	;RASA1;	;EGFR;	;PLCG1;		;M;	7.58857	Inositol_phosphate_metabolism
MAP_KINASE_PATHWAY	3.65472e-07	;S;	;PDGFRB;	;FYN;	;KHDRBS1;	;PLCG1;		;M;	7.87657	Inositol_phosphate_metabolism
MAP_KINASE_PATHWAY	4.17807e-07	;S;	;PDGFRB;	;RASA1;	;KHDRBS1;	;PLCG1;		;M;	9.03266	Inositol_phosphate_metabolism
MAP_KINASE_PATHWAY	1.9686e-05	;S;	;PPP5C;	;HSP90AA1;	;EGFR;	;PLCG1;		;M;	4.46864	Inositol_phosphate_metabolism
MAP_KINASE_PATHWAY	6.12192e-05	;S;	;PRKCB;	;BTK;	;KHDRBS1;	;PLCG1;		;M;	4.35851	Inositol_phosphate_metabolism
MAP_KINASE_PATHWAY	5.76061e-08	;S;	;RAF1;	;HSP90AA1;	;EGFR;	;PLCG1;		;M;	11.2313	Inositol_phosphate_metabolism
MAP_KINASE_PATHWAY	2.57701e-06	;S;	;SRF;	;CREBBP;	;KHDRBS1;	;PLCG1;		;M;	4.79496	Inositol_phosphate_metabolism
MAP_KINASE_PATHWAY	0.000182691	;S;	;TGFB1;	;DCN;	;EGFR;	;PLCG1;		;M;	3.87276	Inositol_phosphate_metabolism
MAP_KINASE_PATHWAY	9.75886e-07	;S;	;TNFRSF1A;	;SUMO1;	;KHDRBS1;	;PLCG1;		;M;	4.99658	Inositol_phosphate_metabolism
MTOR_PATHWAY	3.77768e-07	;S;	;AKT1;	;HSP90AA1;	;EGFR;	;PLCG1;		;M;	10.1861	Inositol_phosphate_metabolism
MTOR_PATHWAY	6.9733e-07	;S;	;AKT2;	;ESR1;	;EGFR;	;PLCG1;		;M;	4.98302	Inositol_phosphate_metabolism
MTOR_PATHWAY	2.78704e-07	;S;	;HIF1A;	;HSP90AA1;	;EGFR;	;PLCG1;		;M;	10.5651	Inositol_phosphate_metabolism
MTOR_PATHWAY	2.87885e-06	;S;	;PIK3CA;	;PIK3R1;	;EGFR;	;PLCG1;		;M;	6.59075	Inositol_phosphate_metabolism
MTOR_PATHWAY	3.41029e-06	;S;	;PIK3CA;	;PIK3R1;	;KHDRBS1;	;PLCG1;		;M;	7.84155	Inositol_phosphate_metabolism
MTOR_PATHWAY	1.42937e-05	;S;	;PIK3R3;	;CRK;	;EGFR;	;PLCG1;		;M;	5.41051	Inositol_phosphate_metabolism
MTOR_PATHWAY	1.69628e-05	;S;	;PIK3R3;	;CRK;	;KHDRBS1;	;PLCG1;		;M;	6.45555	Inositol_phosphate_metabolism
MTOR_PATHWAY	3.56543e-06	;S;	;STK11;	;HSP90AA1;	;EGFR;	;PLCG1;		;M;	6.15954	Inositol_phosphate_metabolism
MTOR_PATHWAY	5.41018e-07	;S;	;VEGFA;	;IGKC;	;EGFR;	;PLCG1;		;M;	5.79402	Inositol_phosphate_metabolism
NFKB_PATHWAY	3.77768e-07	;S;	;AKT1;	;HSP90AA1;	;EGFR;	;PLCG1;		;M;	10.1861	Inositol_phosphate_metabolism
NFKB_PATHWAY	3.63678e-06	;S;	;CDC37;	;HSP90AA1;	;EGFR;	;PLCG1;		;M;	6.15955	Inositol_phosphate_metabolism
NFKB_PATHWAY	2.78374e-07	;S;	;CHUK;	;HSP90AA1;	;EGFR;	;PLCG1;		;M;	10.2094	Inositol_phosphate_metabolism
NFKB_PATHWAY	1.10177e-06	;S;	;CSNK2A1;	;CALM2;	;EGFR;	;PLCG1;		;M;	9.55276	Inositol_phosphate_metabolism
NFKB_PATHWAY	2.13749e-07	;S;	;IKBKB;	;HSP90AA1;	;EGFR;	;PLCG1;		;M;	10.8852	Inositol_phosphate_metabolism
NFKB_PATHWAY	8.64929e-07	;S;	;IKBKG;	;HSP90AA1;	;EGFR;	;PLCG1;		;M;	7.31419	Inositol_phosphate_metabolism
NFKB_PATHWAY	1.74725e-06	;S;	;MAP3K7;	;STAT3;	;EGFR;	;PLCG1;		;M;	6.48036	Inositol_phosphate_metabolism
NFKB_PATHWAY	6.34238e-06	;S;	;NRAS;	;RAF1;	;SRC;	;PLCG1;		;M;	6.82159	Inositol_phosphate_metabolism
NFKB_PATHWAY	6.12192e-05	;S;	;PRKCB;	;BTK;	;KHDRBS1;	;PLCG1;		;M;	4.35851	Inositol_phosphate_metabolism
NFKB_PATHWAY	5.76061e-08	;S;	;RAF1;	;HSP90AA1;	;EGFR;	;PLCG1;		;M;	11.2313	Inositol_phosphate_metabolism
NFKB_PATHWAY	1.07862e-05	;S;	;REL;	;CALM2;	;EGFR;	;PLCG1;		;M;	4.99959	Inositol_phosphate_metabolism
NFKB_PATHWAY	1.5046e-06	;S;	;RIPK1;	;HSP90AA1;	;EGFR;	;PLCG1;		;M;	5.9113	Inositol_phosphate_metabolism
NFKB_PATHWAY	2.00377e-06	;S;	;SYK;	;CALM2;	;EGFR;	;PLCG1;		;M;	17.3972	Inositol_phosphate_metabolism
NFKB_PATHWAY	9.75886e-07	;S;	;TNFRSF1A;	;SUMO1;	;KHDRBS1;	;PLCG1;		;M;	4.99658	Inositol_phosphate_metabolism
NOTCH_PATHWAY	3.77768e-07	;S;	;AKT1;	;HSP90AA1;	;EGFR;	;PLCG1;		;M;	10.1861	Inositol_phosphate_metabolism
NOTCH_PATHWAY	6.87666e-05	;S;	;DVL2;	;CTNNB1;	;EGFR;	;PLCG1;		;M;	4.47188	Inositol_phosphate_metabolism
NOTCH_PATHWAY	1.40217e-07	;S;	;GSK3B;	;CTNNB1;	;EGFR;	;PLCG1;		;M;	7.54531	Inositol_phosphate_metabolism
NOTCH_PATHWAY	2.78704e-07	;S;	;HIF1A;	;HSP90AA1;	;EGFR;	;PLCG1;		;M;	10.5651	Inositol_phosphate_metabolism
NOTCH_PATHWAY	3.51248e-07	;S;	;ITCH;	;CBL;	;EGFR;	;PLCG1;		;M;	8.46551	Inositol_phosphate_metabolism
NOTCH_PATHWAY	2.0274e-07	;S;	;MYC;	;UBB;	;EGFR;	;PLCG1;		;M;	10.4664	Inositol_phosphate_metabolism
P53_PATHWAY	7.38653e-08	;S;	;ABL1;	;HSP90AA1;	;EGFR;	;PLCG1;		;M;	13.5252	Inositol_phosphate_metabolism
P53_PATHWAY	3.77768e-07	;S;	;AKT1;	;HSP90AA1;	;EGFR;	;PLCG1;		;M;	10.1861	Inositol_phosphate_metabolism
P53_PATHWAY	1.11407e-06	;S;	;CCNA1;	;SUMO1;	;KHDRBS1;	;PLCG1;		;M;	4.68309	Inositol_phosphate_metabolism
P53_PATHWAY	2.03629e-06	;S;	;CHEK1;	;HSP90AA1;	;EGFR;	;PLCG1;		;M;	6.39818	Inositol_phosphate_metabolism
P53_PATHWAY	8.43698e-06	;S;	;CSNK1A1;	;YWHAZ;	;EGFR;	;PLCG1;		;M;	5.74428	Inositol_phosphate_metabolism
P53_PATHWAY	6.97627e-07	;S;	;PRKCD;	;FYN;	;KHDRBS1;	;PLCG1;		;M;	9.19522	Inositol_phosphate_metabolism
P53_PATHWAY	1.02969e-05	;S;	;SMYD2;	;HSP90AA1;	;EGFR;	;PLCG1;		;M;	5.56352	Inositol_phosphate_metabolism
RAS_PATHWAY	3.77768e-07	;S;	;AKT1;	;HSP90AA1;	;EGFR;	;PLCG1;		;M;	10.1861	Inositol_phosphate_metabolism
RAS_PATHWAY	6.9733e-07	;S;	;AKT2;	;ESR1;	;EGFR;	;PLCG1;		;M;	4.98302	Inositol_phosphate_metabolism
RAS_PATHWAY	2.78374e-07	;S;	;CHUK;	;HSP90AA1;	;EGFR;	;PLCG1;		;M;	10.2094	Inositol_phosphate_metabolism
RAS_PATHWAY	3.79038e-06	;S;	;EPHA2;	;CBL;	;EGFR;	;PLCG1;		;M;	6.5862	Inositol_phosphate_metabolism
RAS_PATHWAY	3.79989e-06	;S;	;EPHA2;	;INPPL1;	;EGFR;	;PLCG1;		;M;	6.60312	Inositol_phosphate_metabolism
RAS_PATHWAY	1.62557e-05	;S;	;FGFR1;	;PIK3R1;	;EGFR;	;PLCG1;		;M;	4.49683	Inositol_phosphate_metabolism
RAS_PATHWAY	1.92565e-05	;S;	;FGFR1;	;PIK3R1;	;KHDRBS1;	;PLCG1;		;M;	5.36557	Inositol_phosphate_metabolism
RAS_PATHWAY	1.45208e-06	;S;	;HRAS;	;RASA1;	;EGFR;	;PLCG1;		;M;	5.71904	Inositol_phosphate_metabolism
RAS_PATHWAY	1.72143e-06	;S;	;HRAS;	;RASA1;	;KHDRBS1;	;PLCG1;		;M;	6.81687	Inositol_phosphate_metabolism
RAS_PATHWAY	2.13749e-07	;S;	;IKBKB;	;HSP90AA1;	;EGFR;	;PLCG1;		;M;	10.8852	Inositol_phosphate_metabolism
RAS_PATHWAY	8.64929e-07	;S;	;IKBKG;	;HSP90AA1;	;EGFR;	;PLCG1;		;M;	7.31419	Inositol_phosphate_metabolism
RAS_PATHWAY	6.23941e-07	;S;	;KDR;	;FYN;	;KHDRBS1;	;PLCG1;		;M;	13.6193	Inositol_phosphate_metabolism
RAS_PATHWAY	4.45128e-07	;S;	;KIT;	;PTPN11;	;EGFR;	;PLCG1;		;M;	9.06802	Inositol_phosphate_metabolism
RAS_PATHWAY	3.89308e-07	;S;	;KIT;	;PIK3R1;	;KHDRBS1;	;PLCG1;		;M;	7.90783	Inositol_phosphate_metabolism
RAS_PATHWAY	6.11791e-05	;S;	;KRAS;	;CALM2;	;EGFR;	;PLCG1;		;M;	4.58222	Inositol_phosphate_metabolism
RAS_PATHWAY	6.34238e-06	;S;	;NRAS;	;RAF1;	;SRC;	;PLCG1;		;M;	6.82159	Inositol_phosphate_metabolism
RAS_PATHWAY	3.52434e-07	;S;	;PDGFRB;	;RASA1;	;EGFR;	;PLCG1;		;M;	7.58857	Inositol_phosphate_metabolism
RAS_PATHWAY	3.65472e-07	;S;	;PDGFRB;	;FYN;	;KHDRBS1;	;PLCG1;		;M;	7.87657	Inositol_phosphate_metabolism
RAS_PATHWAY	4.17807e-07	;S;	;PDGFRB;	;RASA1;	;KHDRBS1;	;PLCG1;		;M;	9.03266	Inositol_phosphate_metabolism
RAS_PATHWAY	2.87885e-06	;S;	;PIK3CA;	;PIK3R1;	;EGFR;	;PLCG1;		;M;	6.59075	Inositol_phosphate_metabolism
RAS_PATHWAY	3.41029e-06	;S;	;PIK3CA;	;PIK3R1;	;KHDRBS1;	;PLCG1;		;M;	7.84155	Inositol_phosphate_metabolism
RAS_PATHWAY	1.42937e-05	;S;	;PIK3R3;	;CRK;	;EGFR;	;PLCG1;		;M;	5.41051	Inositol_phosphate_metabolism
RAS_PATHWAY	1.69628e-05	;S;	;PIK3R3;	;CRK;	;KHDRBS1;	;PLCG1;		;M;	6.45555	Inositol_phosphate_metabolism
RAS_PATHWAY	4.85497e-06	;S;	;PLCG2;	;FYN;	;KHDRBS1;	;PLCG1;		;M;	8.91477	Inositol_phosphate_metabolism
RAS_PATHWAY	5.76061e-08	;S;	;RAF1;	;HSP90AA1;	;EGFR;	;PLCG1;		;M;	11.2313	Inositol_phosphate_metabolism
RAS_PATHWAY	7.5434e-05	;S;	;RALA;	;CALM2;	;EGFR;	;PLCG1;		;M;	4.47181	Inositol_phosphate_metabolism
RAS_PATHWAY	1.07862e-05	;S;	;REL;	;CALM2;	;EGFR;	;PLCG1;		;M;	4.99959	Inositol_phosphate_metabolism
RAS_PATHWAY	5.41018e-07	;S;	;VEGFA;	;IGKC;	;EGFR;	;PLCG1;		;M;	5.79402	Inositol_phosphate_metabolism
TGFB_PATHWAY	3.77768e-07	;S;	;AKT1;	;HSP90AA1;	;EGFR;	;PLCG1;		;M;	10.1861	Inositol_phosphate_metabolism
TGFB_PATHWAY	6.65041e-07	;S;	;BCAR1;	;FYN;	;KHDRBS1;	;PLCG1;		;M;	12.8876	Inositol_phosphate_metabolism
TGFB_PATHWAY	9.14438e-05	;S;	;CFL1;	;YWHAZ;	;EGFR;	;PLCG1;		;M;	3.60539	Inositol_phosphate_metabolism
TGFB_PATHWAY	3.51248e-07	;S;	;ITCH;	;CBL;	;EGFR;	;PLCG1;		;M;	8.46551	Inositol_phosphate_metabolism
TGFB_PATHWAY	1.74725e-06	;S;	;MAP3K7;	;STAT3;	;EGFR;	;PLCG1;		;M;	6.48036	Inositol_phosphate_metabolism
TGFB_PATHWAY	2.48393e-06	;S;	;MAP4K1;	;CRK;	;EGFR;	;PLCG1;		;M;	6.87997	Inositol_phosphate_metabolism
TGFB_PATHWAY	2.94775e-06	;S;	;MAP4K1;	;CRK;	;KHDRBS1;	;PLCG1;		;M;	8.19969	Inositol_phosphate_metabolism
TGFB_PATHWAY	2.0274e-07	;S;	;MYC;	;UBB;	;EGFR;	;PLCG1;		;M;	10.4664	Inositol_phosphate_metabolism
TGFB_PATHWAY	6.34238e-06	;S;	;NRAS;	;RAF1;	;SRC;	;PLCG1;		;M;	6.82159	Inositol_phosphate_metabolism
TGFB_PATHWAY	4.03368e-07	;S;	;PARD6A;	;RAC1;	;VAV1;	;PLCG1;		;M;	5.22528	Inositol_phosphate_metabolism
TGFB_PATHWAY	5.76061e-08	;S;	;RAF1;	;HSP90AA1;	;EGFR;	;PLCG1;		;M;	11.2313	Inositol_phosphate_metabolism
TGFB_PATHWAY	5.07502e-05	;S;	;ROCK1;	;RHOA;	;VAV1;	;PLCG1;		;M;	3.17478	Inositol_phosphate_metabolism
TGFB_PATHWAY	0.000182691	;S;	;TGFB1;	;DCN;	;EGFR;	;PLCG1;		;M;	3.87276	Inositol_phosphate_metabolism
WNT_PATHWAY	3.77768e-07	;S;	;AKT1;	;HSP90AA1;	;EGFR;	;PLCG1;		;M;	10.1861	Inositol_phosphate_metabolism
WNT_PATHWAY	6.62626e-05	;S;	;CAMK2D;	;CALM2;	;EGFR;	;PLCG1;		;M;	6.47112	Inositol_phosphate_metabolism
WNT_PATHWAY	2.78959e-05	;S;	;CHD8;	;CTNNB1;	;EGFR;	;PLCG1;		;M;	4.47188	Inositol_phosphate_metabolism
WNT_PATHWAY	8.43698e-06	;S;	;CSNK1A1;	;YWHAZ;	;EGFR;	;PLCG1;		;M;	5.74428	Inositol_phosphate_metabolism
WNT_PATHWAY	1.10177e-06	;S;	;CSNK2A1;	;CALM2;	;EGFR;	;PLCG1;		;M;	9.55276	Inositol_phosphate_metabolism
WNT_PATHWAY	0.000110403	;S;	;CTNNBIP1;	;CTNNB1;	;EGFR;	;PLCG1;		;M;	4.24242	Inositol_phosphate_metabolism
WNT_PATHWAY	6.87666e-05	;S;	;DVL2;	;CTNNB1;	;EGFR;	;PLCG1;		;M;	4.47188	Inositol_phosphate_metabolism
WNT_PATHWAY	1.40217e-07	;S;	;GSK3B;	;CTNNB1;	;EGFR;	;PLCG1;		;M;	7.54531	Inositol_phosphate_metabolism
WNT_PATHWAY	0.00155331	;S;	;MAP1A;	;DLG4;	;ERBB4;	;PLCG1;		;M;	3.74129	Inositol_phosphate_metabolism
WNT_PATHWAY	1.74725e-06	;S;	;MAP3K7;	;STAT3;	;EGFR;	;PLCG1;		;M;	6.48036	Inositol_phosphate_metabolism
WNT_PATHWAY	2.0274e-07	;S;	;MYC;	;UBB;	;EGFR;	;PLCG1;		;M;	10.4664	Inositol_phosphate_metabolism
WNT_PATHWAY	0.0070192	;S;	;NKD2;	;TGFA;	;EGFR;	;PLCG1;		;M;	3.16209	Inositol_phosphate_metabolism
WNT_PATHWAY	6.12192e-05	;S;	;PRKCB;	;BTK;	;KHDRBS1;	;PLCG1;		;M;	4.35851	Inositol_phosphate_metabolism
WNT_PATHWAY	5.07502e-05	;S;	;ROCK1;	;RHOA;	;VAV1;	;PLCG1;		;M;	3.17478	Inositol_phosphate_metabolism
WNT_PATHWAY	0.000110403	;S;	;TCF7;	;CTNNB1;	;EGFR;	;PLCG1;		;M;	4.24242	Inositol_phosphate_metabolism
AKT_PATHWAY	2.55141e-05	;S;	;CREB5;	;MAPK9;	;GRB2;	;EGFR;	;PLCG1;	;M;	-1	Inositol_phosphate_metabolism
AKT_PATHWAY	3.02855e-05	;S;	;CREB5;	;MAPK9;	;GRB2;	;KHDRBS1;	;PLCG1;	;M;	1	Inositol_phosphate_metabolism
AKT_PATHWAY	2.60712e-05	;S;	;CSF1;	;CSF1R;	;PIK3R1;	;EGFR;	;PLCG1;	;M;	1.2571	Inositol_phosphate_metabolism
AKT_PATHWAY	3.08839e-05	;S;	;CSF1;	;CSF1R;	;PIK3R1;	;KHDRBS1;	;PLCG1;	;M;	1.79516	Inositol_phosphate_metabolism
AKT_PATHWAY	6.13081e-05	;S;	;EFNA1;	;EPHA2;	;CBL;	;EGFR;	;PLCG1;	;M;	0.997494	Inositol_phosphate_metabolism
AKT_PATHWAY	6.14619e-05	;S;	;EFNA1;	;EPHA2;	;INPPL1;	;EGFR;	;PLCG1;	;M;	1.0025	Inositol_phosphate_metabolism
AKT_PATHWAY	8.97712e-05	;S;	;FGF1;	;FGFR1;	;PIK3R1;	;EGFR;	;PLCG1;	;M;	-1	Inositol_phosphate_metabolism
AKT_PATHWAY	0.000106343	;S;	;FGF1;	;FGFR1;	;PIK3R1;	;KHDRBS1;	;PLCG1;	;M;	1	Inositol_phosphate_metabolism
AKT_PATHWAY	8.76873e-05	;S;	;FGF7;	;FGFR1;	;PIK3R1;	;EGFR;	;PLCG1;	;M;	-1	Inositol_phosphate_metabolism
AKT_PATHWAY	0.000103874	;S;	;FGF7;	;FGFR1;	;PIK3R1;	;KHDRBS1;	;PLCG1;	;M;	1	Inositol_phosphate_metabolism
AKT_PATHWAY	7.75715e-06	;S;	;KITLG;	;KIT;	;PTPN11;	;EGFR;	;PLCG1;	;M;	1.95835	Inositol_phosphate_metabolism
AKT_PATHWAY	6.78439e-06	;S;	;KITLG;	;KIT;	;PIK3R1;	;KHDRBS1;	;PLCG1;	;M;	1.53282	Inositol_phosphate_metabolism
AKT_PATHWAY	2.49662e-05	;S;	;PDGFA;	;PDGFRA;	;CRK;	;EGFR;	;PLCG1;	;M;	0.318538	Inositol_phosphate_metabolism
AKT_PATHWAY	2.62072e-05	;S;	;PDGFA;	;PDGFRA;	;PIK3R1;	;EGFR;	;PLCG1;	;M;	0.46987	Inositol_phosphate_metabolism
AKT_PATHWAY	2.96281e-05	;S;	;PDGFA;	;PDGFRA;	;CRK;	;KHDRBS1;	;PLCG1;	;M;	0.887022	Inositol_phosphate_metabolism
AKT_PATHWAY	3.1045e-05	;S;	;PDGFA;	;PDGFRA;	;PIK3R1;	;KHDRBS1;	;PLCG1;	;M;	1.05981	Inositol_phosphate_metabolism
AKT_PATHWAY	9.97639e-07	;S;	;PDGFB;	;PDGFRA;	;CRK;	;EGFR;	;PLCG1;	;M;	1.65036	Inositol_phosphate_metabolism
AKT_PATHWAY	1.04723e-06	;S;	;PDGFB;	;PDGFRA;	;PIK3R1;	;EGFR;	;PLCG1;	;M;	1.79285	Inositol_phosphate_metabolism
AKT_PATHWAY	1.18393e-06	;S;	;PDGFB;	;PDGFRA;	;CRK;	;KHDRBS1;	;PLCG1;	;M;	2.18563	Inositol_phosphate_metabolism
AKT_PATHWAY	1.24055e-06	;S;	;PDGFB;	;PDGFRA;	;PIK3R1;	;KHDRBS1;	;PLCG1;	;M;	2.34832	Inositol_phosphate_metabolism
AKT_PATHWAY	2.68091e-05	;S;	;PDGFC;	;PDGFRA;	;CRK;	;EGFR;	;PLCG1;	;M;	0.318538	Inositol_phosphate_metabolism
AKT_PATHWAY	2.81417e-05	;S;	;PDGFC;	;PDGFRA;	;PIK3R1;	;EGFR;	;PLCG1;	;M;	0.46987	Inositol_phosphate_metabolism
AKT_PATHWAY	3.18151e-05	;S;	;PDGFC;	;PDGFRA;	;CRK;	;KHDRBS1;	;PLCG1;	;M;	0.887022	Inositol_phosphate_metabolism
AKT_PATHWAY	3.33367e-05	;S;	;PDGFC;	;PDGFRA;	;PIK3R1;	;KHDRBS1;	;PLCG1;	;M;	1.05981	Inositol_phosphate_metabolism
AKT_PATHWAY	3.89797e-05	;S;	;PIK3CD;	;HRAS;	;RASA1;	;EGFR;	;PLCG1;	;M;	0.762655	Inositol_phosphate_metabolism
AKT_PATHWAY	4.621e-05	;S;	;PIK3CD;	;HRAS;	;RASA1;	;KHDRBS1;	;PLCG1;	;M;	1.26681	Inositol_phosphate_metabolism
AKT_PATHWAY	4.16307e-07	;S;	;RBL2;	;CCNE1;	;CALM2;	;EGFR;	;PLCG1;	;M;	2.95834	Inositol_phosphate_metabolism
AKT_PATHWAY	1.66343e-05	;S;	;SGK3;	;GSK3B;	;CTNNB1;	;EGFR;	;PLCG1;	;M;	0.993699	Inositol_phosphate_metabolism
AKT_PATHWAY	0.000609216	;S;	;VEGFB;	;FLT1;	;PTPRJ;	;EGFR;	;PLCG1;	;M;	ONEPATH	Inositol_phosphate_metabolism
AKT_PATHWAY	9.44534e-06	;S;	;VEGFC;	;KDR;	;FYN;	;KHDRBS1;	;PLCG1;	;M;	3.18815	Inositol_phosphate_metabolism
APOPTOSIS_PATHWAY	1.14451e-07	;S;	;BIRC3;	;MAP3K7;	;STAT3;	;EGFR;	;PLCG1;	;M;	2.39648	Inositol_phosphate_metabolism
APOPTOSIS_PATHWAY	6.37408e-07	;S;	;CASP10;	;FAS;	;YES1;	;KHDRBS1;	;PLCG1;	;M;	3.12862	Inositol_phosphate_metabolism
APOPTOSIS_PATHWAY	5.39531e-08	;S;	;FADD;	;EZR;	;CD44;	;ERBB2;	;PLCG1;	;M;	4.4512	Inositol_phosphate_metabolism
APOPTOSIS_PATHWAY	1.44639e-06	;S;	;NFATC1;	;EP300;	;STAT3;	;EGFR;	;PLCG1;	;M;	2.07306	Inositol_phosphate_metabolism
APOPTOSIS_PATHWAY	3.89797e-05	;S;	;PIK3CD;	;HRAS;	;RASA1;	;EGFR;	;PLCG1;	;M;	0.762655	Inositol_phosphate_metabolism
APOPTOSIS_PATHWAY	4.621e-05	;S;	;PIK3CD;	;HRAS;	;RASA1;	;KHDRBS1;	;PLCG1;	;M;	1.26681	Inositol_phosphate_metabolism
EGFR_PATHWAY	5.2941e-05	;S;	;CAMK2A;	;CAMK2D;	;CALM2;	;EGFR;	;PLCG1;	;M;	1.90414	Inositol_phosphate_metabolism
EGFR_PATHWAY	0.000310774	;S;	;CAMK2B;	;CAMK2D;	;CALM2;	;EGFR;	;PLCG1;	;M;	1.40614	Inositol_phosphate_metabolism
EGFR_PATHWAY	3.67161e-05	;S;	;PAK3;	;PAK1;	;NCK2;	;EGFR;	;PLCG1;	;M;	1.45896	Inositol_phosphate_metabolism
EGFR_PATHWAY	1.09421e-05	;S;	;PAK7;	;CDC42;	;PIK3R1;	;EGFR;	;PLCG1;	;M;	0.973375	Inositol_phosphate_metabolism
EGFR_PATHWAY	1.2962e-05	;S;	;PAK7;	;CDC42;	;PIK3R1;	;KHDRBS1;	;PLCG1;	;M;	1.38991	Inositol_phosphate_metabolism
EGFR_PATHWAY	3.89797e-05	;S;	;PIK3CD;	;HRAS;	;RASA1;	;EGFR;	;PLCG1;	;M;	0.762655	Inositol_phosphate_metabolism
EGFR_PATHWAY	4.621e-05	;S;	;PIK3CD;	;HRAS;	;RASA1;	;KHDRBS1;	;PLCG1;	;M;	1.26681	Inositol_phosphate_metabolism
EGFR_PATHWAY	0.000171659	;S;	;SHC3;	;NTRK2;	;SHC1;	;EGFR;	;PLCG1;	;M;	ONEPATH	Inositol_phosphate_metabolism
HH_PATHWAY	3.40416e-05	;S;	;DYRK1A;	;DNM1;	;PACSIN1;	;KHDRBS1;	;PLCG1;	;M;	2.09941	Inositol_phosphate_metabolism
JAK-STAT_PATHWAY	2.57085e-05	;S;	;EPO;	;EPOR;	;PIK3R1;	;EGFR;	;PLCG1;	;M;	1.11072	Inositol_phosphate_metabolism
JAK-STAT_PATHWAY	3.04543e-05	;S;	;EPO;	;EPOR;	;PIK3R1;	;KHDRBS1;	;PLCG1;	;M;	1.55608	Inositol_phosphate_metabolism
JAK-STAT_PATHWAY	2.31499e-05	;S;	;IL10RA;	;JAK1;	;PTPN11;	;EGFR;	;PLCG1;	;M;	1.56777	Inositol_phosphate_metabolism
JAK-STAT_PATHWAY	1.97283e-05	;S;	;IL10RA;	;JAK1;	;STAT3;	;EGFR;	;PLCG1;	;M;	1.15145	Inositol_phosphate_metabolism
JAK-STAT_PATHWAY	7.07301e-05	;S;	;IL13RA1;	;IL4R;	;SHC1;	;EGFR;	;PLCG1;	;M;	1.6949	Inositol_phosphate_metabolism
JAK-STAT_PATHWAY	2.31499e-05	;S;	;IL21R;	;JAK1;	;PTPN11;	;EGFR;	;PLCG1;	;M;	1.56777	Inositol_phosphate_metabolism
JAK-STAT_PATHWAY	1.97283e-05	;S;	;IL21R;	;JAK1;	;STAT3;	;EGFR;	;PLCG1;	;M;	1.15145	Inositol_phosphate_metabolism
JAK-STAT_PATHWAY	0.00026391	;S;	;IL6;	;IL6ST;	;PTPN11;	;EGFR;	;PLCG1;	;M;	1	Inositol_phosphate_metabolism
JAK-STAT_PATHWAY	0.000263909	;S;	;IL6R;	;IL6ST;	;PTPN11;	;EGFR;	;PLCG1;	;M;	1	Inositol_phosphate_metabolism
JAK-STAT_PATHWAY	0.00026391	;S;	;LIFR;	;IL6ST;	;PTPN11;	;EGFR;	;PLCG1;	;M;	1	Inositol_phosphate_metabolism
JAK-STAT_PATHWAY	0.00026391	;S;	;OSMR;	;IL6ST;	;PTPN11;	;EGFR;	;PLCG1;	;M;	1	Inositol_phosphate_metabolism
JAK-STAT_PATHWAY	3.89797e-05	;S;	;PIK3CD;	;HRAS;	;RASA1;	;EGFR;	;PLCG1;	;M;	0.762655	Inositol_phosphate_metabolism
JAK-STAT_PATHWAY	4.621e-05	;S;	;PIK3CD;	;HRAS;	;RASA1;	;KHDRBS1;	;PLCG1;	;M;	1.26681	Inositol_phosphate_metabolism
MAP_KINASE_PATHWAY	9.04047e-05	;S;	;BDNF;	;NTRK2;	;SHC1;	;EGFR;	;PLCG1;	;M;	ONEPATH	Inositol_phosphate_metabolism
MAP_KINASE_PATHWAY	0.000790513	;S;	;CACNB3;	;CACNA1C;	;CALM2;	;EGFR;	;PLCG1;	;M;	ONEPATH	Inositol_phosphate_metabolism
MAP_KINASE_PATHWAY	6.87388e-06	;S;	;DUSP22;	;MAPK8;	;PIK3R1;	;EGFR;	;PLCG1;	;M;	0.132461	Inositol_phosphate_metabolism
MAP_KINASE_PATHWAY	8.04263e-06	;S;	;DUSP22;	;MAPK8;	;STAT3;	;EGFR;	;PLCG1;	;M;	0.728882	Inositol_phosphate_metabolism
MAP_KINASE_PATHWAY	7.69777e-06	;S;	;DUSP22;	;MAPK8;	;CRK;	;KHDRBS1;	;PLCG1;	;M;	0.552898	Inositol_phosphate_metabolism
MAP_KINASE_PATHWAY	8.14281e-06	;S;	;DUSP22;	;MAPK8;	;PIK3R1;	;KHDRBS1;	;PLCG1;	;M;	0.780002	Inositol_phosphate_metabolism
MAP_KINASE_PATHWAY	8.01193e-05	;S;	;ELK4;	;SRF;	;CREBBP;	;KHDRBS1;	;PLCG1;	;M;	ONEPATH	Inositol_phosphate_metabolism
MAP_KINASE_PATHWAY	8.97712e-05	;S;	;FGF1;	;FGFR1;	;PIK3R1;	;EGFR;	;PLCG1;	;M;	-1	Inositol_phosphate_metabolism
MAP_KINASE_PATHWAY	0.000106343	;S;	;FGF1;	;FGFR1;	;PIK3R1;	;KHDRBS1;	;PLCG1;	;M;	1	Inositol_phosphate_metabolism
MAP_KINASE_PATHWAY	8.76873e-05	;S;	;FGF7;	;FGFR1;	;PIK3R1;	;EGFR;	;PLCG1;	;M;	-1	Inositol_phosphate_metabolism
MAP_KINASE_PATHWAY	0.000103874	;S;	;FGF7;	;FGFR1;	;PIK3R1;	;KHDRBS1;	;PLCG1;	;M;	1	Inositol_phosphate_metabolism
MAP_KINASE_PATHWAY	2.3562e-05	;S;	;HSPA2;	;HSPBP1;	;HSPA4;	;BAG3;	;PLCG1;	;M;	1	Inositol_phosphate_metabolism
MAP_KINASE_PATHWAY	2.1235e-05	;S;	;LAMTOR3;	;MAP2K1;	;YWHAZ;	;EGFR;	;PLCG1;	;M;	1	Inositol_phosphate_metabolism
MAP_KINASE_PATHWAY	3.34088e-06	;S;	;MAP3K3;	;YWHAE;	;YWHAZ;	;EGFR;	;PLCG1;	;M;	1.69784	Inositol_phosphate_metabolism
MAP_KINASE_PATHWAY	8.69418e-05	;S;	;MAP3K6;	;MAP3K5;	;YWHAZ;	;EGFR;	;PLCG1;	;M;	ONEPATH	Inositol_phosphate_metabolism
MAP_KINASE_PATHWAY	4.31298e-05	;S;	;MAPK11;	;ATF2;	;CREBBP;	;KHDRBS1;	;PLCG1;	;M;	ONEPATH	Inositol_phosphate_metabolism
MAP_KINASE_PATHWAY	4.31297e-05	;S;	;MAPK13;	;ATF2;	;CREBBP;	;KHDRBS1;	;PLCG1;	;M;	ONEPATH	Inositol_phosphate_metabolism
MAP_KINASE_PATHWAY	3.06939e-06	;S;	;MAPK7;	;GJA1;	;EPS15;	;EGFR;	;PLCG1;	;M;	1.19017	Inositol_phosphate_metabolism
MAP_KINASE_PATHWAY	3.67285e-06	;S;	;MAPK7;	;GJA1;	;PRKCA;	;EGFR;	;PLCG1;	;M;	1.60377	Inositol_phosphate_metabolism
MAP_KINASE_PATHWAY	3.89593e-07	;S;	;MAPK8IP1;	;APP;	;HSP90AA1;	;EGFR;	;PLCG1;	;M;	3.37794	Inositol_phosphate_metabolism
MAP_KINASE_PATHWAY	2.49662e-05	;S;	;PDGFA;	;PDGFRA;	;CRK;	;EGFR;	;PLCG1;	;M;	0.318538	Inositol_phosphate_metabolism
MAP_KINASE_PATHWAY	2.62072e-05	;S;	;PDGFA;	;PDGFRA;	;PIK3R1;	;EGFR;	;PLCG1;	;M;	0.46987	Inositol_phosphate_metabolism
MAP_KINASE_PATHWAY	2.96281e-05	;S;	;PDGFA;	;PDGFRA;	;CRK;	;KHDRBS1;	;PLCG1;	;M;	0.887022	Inositol_phosphate_metabolism
MAP_KINASE_PATHWAY	3.1045e-05	;S;	;PDGFA;	;PDGFRA;	;PIK3R1;	;KHDRBS1;	;PLCG1;	;M;	1.05981	Inositol_phosphate_metabolism
MAP_KINASE_PATHWAY	9.97639e-07	;S;	;PDGFB;	;PDGFRA;	;CRK;	;EGFR;	;PLCG1;	;M;	1.65036	Inositol_phosphate_metabolism
MAP_KINASE_PATHWAY	1.04723e-06	;S;	;PDGFB;	;PDGFRA;	;PIK3R1;	;EGFR;	;PLCG1;	;M;	1.79285	Inositol_phosphate_metabolism
MAP_KINASE_PATHWAY	1.18393e-06	;S;	;PDGFB;	;PDGFRA;	;CRK;	;KHDRBS1;	;PLCG1;	;M;	2.18563	Inositol_phosphate_metabolism
MAP_KINASE_PATHWAY	1.24055e-06	;S;	;PDGFB;	;PDGFRA;	;PIK3R1;	;KHDRBS1;	;PLCG1;	;M;	2.34832	Inositol_phosphate_metabolism
MAP_KINASE_PATHWAY	0.000471573	;S;	;RASGRP3;	;PRKCB;	;BTK;	;KHDRBS1;	;PLCG1;	;M;	1	Inositol_phosphate_metabolism
MTOR_PATHWAY	0.000163749	;S;	;CAB39;	;STK11;	;HSP90AA1;	;EGFR;	;PLCG1;	;M;	ONEPATH	Inositol_phosphate_metabolism
MTOR_PATHWAY	3.89797e-05	;S;	;PIK3CD;	;HRAS;	;RASA1;	;EGFR;	;PLCG1;	;M;	0.762655	Inositol_phosphate_metabolism
MTOR_PATHWAY	4.621e-05	;S;	;PIK3CD;	;HRAS;	;RASA1;	;KHDRBS1;	;PLCG1;	;M;	1.26681	Inositol_phosphate_metabolism
MTOR_PATHWAY	1.80343e-07	;S;	;TSC1;	;EZR;	;CD44;	;ERBB2;	;PLCG1;	;M;	3.04446	Inositol_phosphate_metabolism
MTOR_PATHWAY	0.000609216	;S;	;VEGFB;	;FLT1;	;PTPRJ;	;EGFR;	;PLCG1;	;M;	ONEPATH	Inositol_phosphate_metabolism
MTOR_PATHWAY	9.44534e-06	;S;	;VEGFC;	;KDR;	;FYN;	;KHDRBS1;	;PLCG1;	;M;	3.18815	Inositol_phosphate_metabolism
NFKB_PATHWAY	1.14451e-07	;S;	;BIRC3;	;MAP3K7;	;STAT3;	;EGFR;	;PLCG1;	;M;	2.39648	Inositol_phosphate_metabolism
NFKB_PATHWAY	5.39531e-08	;S;	;FADD;	;EZR;	;CD44;	;ERBB2;	;PLCG1;	;M;	4.4512	Inositol_phosphate_metabolism
NFKB_PATHWAY	0.00026391	;S;	;IL6;	;IL6ST;	;PTPN11;	;EGFR;	;PLCG1;	;M;	1	Inositol_phosphate_metabolism
NFKB_PATHWAY	1.88463e-05	;S;	;KSR1;	;MAP2K1;	;YWHAZ;	;EGFR;	;PLCG1;	;M;	1	Inositol_phosphate_metabolism
NFKB_PATHWAY	3.34088e-06	;S;	;MAP3K3;	;YWHAE;	;YWHAZ;	;EGFR;	;PLCG1;	;M;	1.69784	Inositol_phosphate_metabolism
NFKB_PATHWAY	1.65133e-06	;S;	;NFKBIE;	;RELA;	;STAT3;	;EGFR;	;PLCG1;	;M;	2.07822	Inositol_phosphate_metabolism
NFKB_PATHWAY	5.66236e-05	;S;	;NSMAF;	;TNFRSF1A;	;SUMO1;	;KHDRBS1;	;PLCG1;	;M;	ONEPATH	Inositol_phosphate_metabolism
NFKB_PATHWAY	4.02573e-06	;S;	;OTUD7B;	;TRAF6;	;SRC;	;KHDRBS1;	;PLCG1;	;M;	1	Inositol_phosphate_metabolism
NFKB_PATHWAY	4.27508e-07	;S;	;RFFL;	;TP53;	;HSP90AA1;	;EGFR;	;PLCG1;	;M;	1.69334	Inositol_phosphate_metabolism
NFKB_PATHWAY	5.17379e-07	;S;	;RFFL;	;TP53;	;UBB;	;EGFR;	;PLCG1;	;M;	2.22857	Inositol_phosphate_metabolism
NOTCH_PATHWAY	4.02573e-06	;S;	;NUMBL;	;TRAF6;	;SRC;	;KHDRBS1;	;PLCG1;	;M;	1	Inositol_phosphate_metabolism
P53_PATHWAY	4.27506e-07	;S;	;CCNG1;	;TP53;	;HSP90AA1;	;EGFR;	;PLCG1;	;M;	1.69334	Inositol_phosphate_metabolism
P53_PATHWAY	5.17378e-07	;S;	;CCNG1;	;TP53;	;UBB;	;EGFR;	;PLCG1;	;M;	2.22857	Inositol_phosphate_metabolism
P53_PATHWAY	4.27506e-07	;S;	;TP53I3;	;TP53;	;HSP90AA1;	;EGFR;	;PLCG1;	;M;	1.69334	Inositol_phosphate_metabolism
P53_PATHWAY	5.17378e-07	;S;	;TP53I3;	;TP53;	;UBB;	;EGFR;	;PLCG1;	;M;	2.22857	Inositol_phosphate_metabolism
RAS_PATHWAY	0.000790102	;S;	;CALML3;	;MYO10;	;CALM2;	;EGFR;	;PLCG1;	;M;	ONEPATH	Inositol_phosphate_metabolism
RAS_PATHWAY	2.60712e-05	;S;	;CSF1;	;CSF1R;	;PIK3R1;	;EGFR;	;PLCG1;	;M;	1.2571	Inositol_phosphate_metabolism
RAS_PATHWAY	3.08839e-05	;S;	;CSF1;	;CSF1R;	;PIK3R1;	;KHDRBS1;	;PLCG1;	;M;	1.79516	Inositol_phosphate_metabolism
RAS_PATHWAY	6.13081e-05	;S;	;EFNA1;	;EPHA2;	;CBL;	;EGFR;	;PLCG1;	;M;	0.997494	Inositol_phosphate_metabolism
RAS_PATHWAY	6.14619e-05	;S;	;EFNA1;	;EPHA2;	;INPPL1;	;EGFR;	;PLCG1;	;M;	1.0025	Inositol_phosphate_metabolism
RAS_PATHWAY	0.000631829	;S;	;EXOC2;	;RALA;	;CALM2;	;EGFR;	;PLCG1;	;M;	ONEPATH	Inositol_phosphate_metabolism
RAS_PATHWAY	8.97712e-05	;S;	;FGF1;	;FGFR1;	;PIK3R1;	;EGFR;	;PLCG1;	;M;	-1	Inositol_phosphate_metabolism
RAS_PATHWAY	0.000106343	;S;	;FGF1;	;FGFR1;	;PIK3R1;	;KHDRBS1;	;PLCG1;	;M;	1	Inositol_phosphate_metabolism
RAS_PATHWAY	8.76873e-05	;S;	;FGF7;	;FGFR1;	;PIK3R1;	;EGFR;	;PLCG1;	;M;	-1	Inositol_phosphate_metabolism
RAS_PATHWAY	0.000103874	;S;	;FGF7;	;FGFR1;	;PIK3R1;	;KHDRBS1;	;PLCG1;	;M;	1	Inositol_phosphate_metabolism
RAS_PATHWAY	7.75715e-06	;S;	;KITLG;	;KIT;	;PTPN11;	;EGFR;	;PLCG1;	;M;	1.95835	Inositol_phosphate_metabolism
RAS_PATHWAY	6.78439e-06	;S;	;KITLG;	;KIT;	;PIK3R1;	;KHDRBS1;	;PLCG1;	;M;	1.53282	Inositol_phosphate_metabolism
RAS_PATHWAY	1.88463e-05	;S;	;KSR1;	;MAP2K1;	;YWHAZ;	;EGFR;	;PLCG1;	;M;	1	Inositol_phosphate_metabolism
RAS_PATHWAY	3.67161e-05	;S;	;PAK3;	;PAK1;	;NCK2;	;EGFR;	;PLCG1;	;M;	1.45896	Inositol_phosphate_metabolism
RAS_PATHWAY	1.09421e-05	;S;	;PAK7;	;CDC42;	;PIK3R1;	;EGFR;	;PLCG1;	;M;	0.973375	Inositol_phosphate_metabolism
RAS_PATHWAY	1.2962e-05	;S;	;PAK7;	;CDC42;	;PIK3R1;	;KHDRBS1;	;PLCG1;	;M;	1.38991	Inositol_phosphate_metabolism
RAS_PATHWAY	2.49662e-05	;S;	;PDGFA;	;PDGFRA;	;CRK;	;EGFR;	;PLCG1;	;M;	0.318538	Inositol_phosphate_metabolism
RAS_PATHWAY	2.62072e-05	;S;	;PDGFA;	;PDGFRA;	;PIK3R1;	;EGFR;	;PLCG1;	;M;	0.46987	Inositol_phosphate_metabolism
RAS_PATHWAY	2.96281e-05	;S;	;PDGFA;	;PDGFRA;	;CRK;	;KHDRBS1;	;PLCG1;	;M;	0.887022	Inositol_phosphate_metabolism
RAS_PATHWAY	3.1045e-05	;S;	;PDGFA;	;PDGFRA;	;PIK3R1;	;KHDRBS1;	;PLCG1;	;M;	1.05981	Inositol_phosphate_metabolism
RAS_PATHWAY	9.97639e-07	;S;	;PDGFB;	;PDGFRA;	;CRK;	;EGFR;	;PLCG1;	;M;	1.65036	Inositol_phosphate_metabolism
RAS_PATHWAY	1.04723e-06	;S;	;PDGFB;	;PDGFRA;	;PIK3R1;	;EGFR;	;PLCG1;	;M;	1.79285	Inositol_phosphate_metabolism
RAS_PATHWAY	1.18393e-06	;S;	;PDGFB;	;PDGFRA;	;CRK;	;KHDRBS1;	;PLCG1;	;M;	2.18563	Inositol_phosphate_metabolism
RAS_PATHWAY	1.24055e-06	;S;	;PDGFB;	;PDGFRA;	;PIK3R1;	;KHDRBS1;	;PLCG1;	;M;	2.34832	Inositol_phosphate_metabolism
RAS_PATHWAY	2.68091e-05	;S;	;PDGFC;	;PDGFRA;	;CRK;	;EGFR;	;PLCG1;	;M;	0.318538	Inositol_phosphate_metabolism
RAS_PATHWAY	2.81417e-05	;S;	;PDGFC;	;PDGFRA;	;PIK3R1;	;EGFR;	;PLCG1;	;M;	0.46987	Inositol_phosphate_metabolism
RAS_PATHWAY	3.18151e-05	;S;	;PDGFC;	;PDGFRA;	;CRK;	;KHDRBS1;	;PLCG1;	;M;	0.887022	Inositol_phosphate_metabolism
RAS_PATHWAY	3.33367e-05	;S;	;PDGFC;	;PDGFRA;	;PIK3R1;	;KHDRBS1;	;PLCG1;	;M;	1.05981	Inositol_phosphate_metabolism
RAS_PATHWAY	3.89797e-05	;S;	;PIK3CD;	;HRAS;	;RASA1;	;EGFR;	;PLCG1;	;M;	0.762655	Inositol_phosphate_metabolism
RAS_PATHWAY	4.621e-05	;S;	;PIK3CD;	;HRAS;	;RASA1;	;KHDRBS1;	;PLCG1;	;M;	1.26681	Inositol_phosphate_metabolism
RAS_PATHWAY	3.89797e-05	;S;	;PLCE1;	;HRAS;	;RASA1;	;EGFR;	;PLCG1;	;M;	0.762655	Inositol_phosphate_metabolism
RAS_PATHWAY	4.621e-05	;S;	;PLCE1;	;HRAS;	;RASA1;	;KHDRBS1;	;PLCG1;	;M;	1.26681	Inositol_phosphate_metabolism
RAS_PATHWAY	0.000293325	;S;	;RALBP1;	;RALA;	;CALM2;	;EGFR;	;PLCG1;	;M;	ONEPATH	Inositol_phosphate_metabolism
RAS_PATHWAY	1.31062e-05	;S;	;RALGDS;	;KRAS;	;CALM2;	;EGFR;	;PLCG1;	;M;	2.80109	Inositol_phosphate_metabolism
RAS_PATHWAY	0.000471573	;S;	;RASGRP3;	;PRKCB;	;BTK;	;KHDRBS1;	;PLCG1;	;M;	1	Inositol_phosphate_metabolism
RAS_PATHWAY	3.89797e-05	;S;	;RGL1;	;HRAS;	;RASA1;	;EGFR;	;PLCG1;	;M;	0.762655	Inositol_phosphate_metabolism
RAS_PATHWAY	4.621e-05	;S;	;RGL1;	;HRAS;	;RASA1;	;KHDRBS1;	;PLCG1;	;M;	1.26681	Inositol_phosphate_metabolism
RAS_PATHWAY	3.89798e-05	;S;	;RGL2;	;HRAS;	;RASA1;	;EGFR;	;PLCG1;	;M;	0.762655	Inositol_phosphate_metabolism
RAS_PATHWAY	4.62101e-05	;S;	;RGL2;	;HRAS;	;RASA1;	;KHDRBS1;	;PLCG1;	;M;	1.26681	Inositol_phosphate_metabolism
RAS_PATHWAY	0.000171659	;S;	;SHC3;	;NTRK2;	;SHC1;	;EGFR;	;PLCG1;	;M;	ONEPATH	Inositol_phosphate_metabolism
RAS_PATHWAY	0.000609216	;S;	;VEGFB;	;FLT1;	;PTPRJ;	;EGFR;	;PLCG1;	;M;	ONEPATH	Inositol_phosphate_metabolism
RAS_PATHWAY	9.44534e-06	;S;	;VEGFC;	;KDR;	;FYN;	;KHDRBS1;	;PLCG1;	;M;	3.18815	Inositol_phosphate_metabolism
TGFB_PATHWAY	5.2941e-05	;S;	;CAMK2A;	;CAMK2D;	;CALM2;	;EGFR;	;PLCG1;	;M;	1.90414	Inositol_phosphate_metabolism
TGFB_PATHWAY	2.6692e-05	;S;	;CDKN2B;	;CDK4;	;HSP90AA1;	;EGFR;	;PLCG1;	;M;	1	Inositol_phosphate_metabolism
TGFB_PATHWAY	3.69833e-06	;S;	;KLF10;	;SP1;	;STAT3;	;EGFR;	;PLCG1;	;M;	1.86827	Inositol_phosphate_metabolism
TGFB_PATHWAY	7.21109e-05	;S;	;LIMK2;	;CFL1;	;YWHAZ;	;EGFR;	;PLCG1;	;M;	1.41421	Inositol_phosphate_metabolism
TGFB_PATHWAY	4.16307e-07	;S;	;RBL2;	;CCNE1;	;CALM2;	;EGFR;	;PLCG1;	;M;	2.95834	Inositol_phosphate_metabolism
TGFB_PATHWAY	0.00152744	;S;	;TGFBR3;	;TGFB1;	;DCN;	;EGFR;	;PLCG1;	;M;	ONEPATH	Inositol_phosphate_metabolism
WNT_PATHWAY	5.2941e-05	;S;	;CAMK2A;	;CAMK2D;	;CALM2;	;EGFR;	;PLCG1;	;M;	1.90414	Inositol_phosphate_metabolism
WNT_PATHWAY	0.000310774	;S;	;CAMK2B;	;CAMK2D;	;CALM2;	;EGFR;	;PLCG1;	;M;	1.40614	Inositol_phosphate_metabolism
WNT_PATHWAY	0.000144978	;S;	;DKK1;	;LRP6;	;IGKC;	;EGFR;	;PLCG1;	;M;	1	Inositol_phosphate_metabolism
WNT_PATHWAY	0.000144977	;S;	;DKK2;	;LRP6;	;IGKC;	;EGFR;	;PLCG1;	;M;	1	Inositol_phosphate_metabolism
WNT_PATHWAY	4.16142e-05	;S;	;DVL3;	;PPM1A;	;CTNNB1;	;EGFR;	;PLCG1;	;M;	1.41421	Inositol_phosphate_metabolism
WNT_PATHWAY	1.66343e-05	;S;	;FRAT1;	;GSK3B;	;CTNNB1;	;EGFR;	;PLCG1;	;M;	0.993699	Inositol_phosphate_metabolism
WNT_PATHWAY	0.000144977	;S;	;FZD8;	;LRP6;	;IGKC;	;EGFR;	;PLCG1;	;M;	1	Inositol_phosphate_metabolism
WNT_PATHWAY	1.44639e-06	;S;	;NFATC1;	;EP300;	;STAT3;	;EGFR;	;PLCG1;	;M;	2.07306	Inositol_phosphate_metabolism
WNT_PATHWAY	1.80343e-07	;S;	;TSC1;	;EZR;	;CD44;	;ERBB2;	;PLCG1;	;M;	3.04446	Inositol_phosphate_metabolism

## Sheet: ABL1
Signaling pathway name	Path score	Signaling end	Signaling protein (S)	PPI	PPI	PPI	Metabolic protein (M)	Metabolic end	Z score of path	Metabolic pathway name
EGFR_PATHWAY	1.02868e-07	;S;	;ABL1;	;HSP90AA1;	;EGFR;	;CALM2;	;NOS2;	;M;	4.45469	Arginine_and_proline_metabolism
P53_PATHWAY	1.02868e-07	;S;	;ABL1;	;HSP90AA1;	;EGFR;	;CALM2;	;NOS2;	;M;	4.45469	Arginine_and_proline_metabolism
EGFR_PATHWAY	0.000285607	;S;	;ABL1;	;YWHAQ;	;PDK1;	;PDHA1;	;PDHB;	;M;	ONEPATH	Butanoate_metabolism
P53_PATHWAY	0.000285607	;S;	;ABL1;	;YWHAQ;	;PDK1;	;PDHA1;	;PDHB;	;M;	ONEPATH	Butanoate_metabolism
EGFR_PATHWAY	0.000285607	;S;	;ABL1;	;YWHAQ;	;PDK1;	;PDHA1;	;PDHB;	;M;	ONEPATH	Citrate_cycle_TCA_cycle
P53_PATHWAY	0.000285607	;S;	;ABL1;	;YWHAQ;	;PDK1;	;PDHA1;	;PDHB;	;M;	ONEPATH	Citrate_cycle_TCA_cycle
EGFR_PATHWAY	0.000285607	;S;	;ABL1;	;YWHAQ;	;PDK1;	;PDHA1;	;PDHB;	;M;	ONEPATH	Glycolysis_Gluconeogenesis
EGFR_PATHWAY	3.34133e-07	;S;	;ABL1;	;HSP90AA1;	;FKBP4;	;FOXO3;	;PGK1;	;M;	4.98783	Glycolysis_Gluconeogenesis
P53_PATHWAY	0.000285607	;S;	;ABL1;	;YWHAQ;	;PDK1;	;PDHA1;	;PDHB;	;M;	ONEPATH	Glycolysis_Gluconeogenesis
P53_PATHWAY	3.34133e-07	;S;	;ABL1;	;HSP90AA1;	;FKBP4;	;FOXO3;	;PGK1;	;M;	4.98783	Glycolysis_Gluconeogenesis
EGFR_PATHWAY	1.1026e-06	;S;	;ABL1;	;HSP90AA1;	;EGFR;	;STAT3;	;NDUFA13;	;M;	3.00265	Oxidative_phosphorylation
P53_PATHWAY	1.1026e-06	;S;	;ABL1;	;HSP90AA1;	;EGFR;	;STAT3;	;NDUFA13;	;M;	3.00265	Oxidative_phosphorylation
EGFR_PATHWAY	5.23852e-08	;S;	;ABL1;	;HSP90AA1;	;CALM2;	;DDX5;	;POLR2A;	;M;	6.8289	Purine_metabolism
P53_PATHWAY	5.23852e-08	;S;	;ABL1;	;HSP90AA1;	;CALM2;	;DDX5;	;POLR2A;	;M;	6.8289	Purine_metabolism
EGFR_PATHWAY	5.23852e-08	;S;	;ABL1;	;HSP90AA1;	;CALM2;	;DDX5;	;POLR2A;	;M;	6.8289	Pyrimidine_metabolism
P53_PATHWAY	5.23852e-08	;S;	;ABL1;	;HSP90AA1;	;CALM2;	;DDX5;	;POLR2A;	;M;	6.8289	Pyrimidine_metabolism
EGFR_PATHWAY	0.000285607	;S;	;ABL1;	;YWHAQ;	;PDK1;	;PDHA1;	;PDHB;	;M;	ONEPATH	Pyruvate_metabolism
P53_PATHWAY	0.000285607	;S;	;ABL1;	;YWHAQ;	;PDK1;	;PDHA1;	;PDHB;	;M;	ONEPATH	Pyruvate_metabolism
EGFR_PATHWAY	0.000285607	;S;	;ABL1;	;YWHAQ;	;PDK1;	;PDHA1;	;PDHB;	;M;	ONEPATH	Valine_leucine_and_isoleucine_biosynthesis
P53_PATHWAY	0.000285607	;S;	;ABL1;	;YWHAQ;	;PDK1;	;PDHA1;	;PDHB;	;M;	ONEPATH	Valine_leucine_and_isoleucine_biosynthesis
EGFR_PATHWAY	8.45685e-08	;S;	;ABL1;	;HSP90AA1;	;EGFR;	;INPPL1;		;M;	13.1791	Inositol_phosphate_metabolism
EGFR_PATHWAY	1.34292e-07	;S;	;ABL1;	;HSP90AA1;	;EGFR;	;PIK3C2B;		;M;	11.1872	Inositol_phosphate_metabolism
EGFR_PATHWAY	7.38653e-08	;S;	;ABL1;	;HSP90AA1;	;EGFR;	;PLCG1;		;M;	13.5252	Inositol_phosphate_metabolism
P53_PATHWAY	8.45685e-08	;S;	;ABL1;	;HSP90AA1;	;EGFR;	;INPPL1;		;M;	13.1791	Inositol_phosphate_metabolism
P53_PATHWAY	1.34292e-07	;S;	;ABL1;	;HSP90AA1;	;EGFR;	;PIK3C2B;		;M;	11.1872	Inositol_phosphate_metabolism
P53_PATHWAY	7.38653e-08	;S;	;ABL1;	;HSP90AA1;	;EGFR;	;PLCG1;		;M;	13.5252	Inositol_phosphate_metabolism
MAP_KINASE_PATHWAY	4.09783e-05	;S;	;MAP4K1;	;ABL1;	;YWHAQ;	;PDK1;	;PDHA1;	;M;	1	Butanoate_metabolism
TGFB_PATHWAY	4.53875e-05	;S;	;BCAR1;	;ABL1;	;YWHAQ;	;PDK1;	;PDHA1;	;M;	ONEPATH	Butanoate_metabolism
TGFB_PATHWAY	4.09783e-05	;S;	;MAP4K1;	;ABL1;	;YWHAQ;	;PDK1;	;PDHA1;	;M;	1	Butanoate_metabolism
MAP_KINASE_PATHWAY	4.09783e-05	;S;	;MAP4K1;	;ABL1;	;YWHAQ;	;PDK1;	;PDHA1;	;M;	1	Citrate_cycle_TCA_cycle
TGFB_PATHWAY	4.53875e-05	;S;	;BCAR1;	;ABL1;	;YWHAQ;	;PDK1;	;PDHA1;	;M;	ONEPATH	Citrate_cycle_TCA_cycle
TGFB_PATHWAY	4.09783e-05	;S;	;MAP4K1;	;ABL1;	;YWHAQ;	;PDK1;	;PDHA1;	;M;	1	Citrate_cycle_TCA_cycle
MAP_KINASE_PATHWAY	4.09783e-05	;S;	;MAP4K1;	;ABL1;	;YWHAQ;	;PDK1;	;PDHA1;	;M;	1	Glycolysis_Gluconeogenesis
TGFB_PATHWAY	4.53875e-05	;S;	;BCAR1;	;ABL1;	;YWHAQ;	;PDK1;	;PDHA1;	;M;	ONEPATH	Glycolysis_Gluconeogenesis
TGFB_PATHWAY	4.09783e-05	;S;	;MAP4K1;	;ABL1;	;YWHAQ;	;PDK1;	;PDHA1;	;M;	1	Glycolysis_Gluconeogenesis
MAP_KINASE_PATHWAY	4.09783e-05	;S;	;MAP4K1;	;ABL1;	;YWHAQ;	;PDK1;	;PDHA1;	;M;	1	Pyruvate_metabolism
TGFB_PATHWAY	4.53875e-05	;S;	;BCAR1;	;ABL1;	;YWHAQ;	;PDK1;	;PDHA1;	;M;	ONEPATH	Pyruvate_metabolism
TGFB_PATHWAY	4.09783e-05	;S;	;MAP4K1;	;ABL1;	;YWHAQ;	;PDK1;	;PDHA1;	;M;	1	Pyruvate_metabolism
MAP_KINASE_PATHWAY	4.09783e-05	;S;	;MAP4K1;	;ABL1;	;YWHAQ;	;PDK1;	;PDHA1;	;M;	1	Valine_leucine_and_isoleucine_biosynthesis
TGFB_PATHWAY	4.53875e-05	;S;	;BCAR1;	;ABL1;	;YWHAQ;	;PDK1;	;PDHA1;	;M;	ONEPATH	Valine_leucine_and_isoleucine_biosynthesis
TGFB_PATHWAY	4.09783e-05	;S;	;MAP4K1;	;ABL1;	;YWHAQ;	;PDK1;	;PDHA1;	;M;	1	Valine_leucine_and_isoleucine_biosynthesis
AKT_PATHWAY	9.69072e-07	;S;	;NRAS;	;RAF1;	;YWHAQ;	;ABL1;	;INPPL1;	;M;	3.65569	Inositol_phosphate_metabolism
EGFR_PATHWAY	9.69072e-07	;S;	;NRAS;	;RAF1;	;YWHAQ;	;ABL1;	;INPPL1;	;M;	3.65569	Inositol_phosphate_metabolism
JNK_PATHWAY	9.69072e-07	;S;	;NRAS;	;RAF1;	;YWHAQ;	;ABL1;	;INPPL1;	;M;	3.65569	Inositol_phosphate_metabolism
MAP_KINASE_PATHWAY	9.69072e-07	;S;	;NRAS;	;RAF1;	;YWHAQ;	;ABL1;	;INPPL1;	;M;	3.65569	Inositol_phosphate_metabolism
NFKB_PATHWAY	9.69072e-07	;S;	;NRAS;	;RAF1;	;YWHAQ;	;ABL1;	;INPPL1;	;M;	3.65569	Inositol_phosphate_metabolism
RAS_PATHWAY	9.69072e-07	;S;	;NRAS;	;RAF1;	;YWHAQ;	;ABL1;	;INPPL1;	;M;	3.65569	Inositol_phosphate_metabolism
TGFB_PATHWAY	9.69072e-07	;S;	;NRAS;	;RAF1;	;YWHAQ;	;ABL1;	;INPPL1;	;M;	3.65569	Inositol_phosphate_metabolism
